# Supplementary material for: High-Resolution Melting PCR as Rapid Genotyping Tool for Brucella Species
Source: Microorganisms. 2022 Feb 1;10(2):336. doi: 10.3390/microorganisms10020336 (PMC8876322; doi:10.3390/microorganisms10020336)
Supplement: Supplementary file 1 [file microorganisms-10-00336-s001.zip]

Archive with 2 entries (2 files):
- Supplementary_file_1.xlsx
- Supplementary_file_2.xlsx
