# Supplementary material for: High-Resolution Melting PCR as Rapid Genotyping Tool for Brucella Species
Source: Microorganisms. 2022 Feb 1;10(2):336. doi: 10.3390/microorganisms10020336 (PMC8876322; doi:10.3390/microorganisms10020336)
Supplement: Supplementary file 1 [file microorganisms-10-00336-s001.zip › Supplementary_file_1.xlsx]

## Sheet: Supplementary_file_1.xlsx
Strain name	Genus	Species	Biovar	Collection date	Year of isolation	Isolation country	Geographic Location	Host	Isolation source	Other Name	Continent
76-1413	Brucella	abortus	1	1978	1978	United States	USA: Florida	NR	Field isolate	NR	North America
80-1399	Brucella	abortus	1	1980	1980	United States	Wisconsin, USA	American bison, Bison bison	field isolate	NR	North America
84-0928	Brucella	abortus	1	1984	1984	United States	USA: South Dakota	American bison, Bison bison	field isolate	NR	North America
85-1058	Brucella	abortus	1	1985	1985	United States	USA: Montana	American bison, Bison bison	field isolate	NR	North America
87-0095	Brucella	abortus	1	1986	1986	United States	USA: Idaho	Cattle, Bos taurus	field isolate	NR	North America
B89-0941	Brucella	abortus	1	1989	1989	United States	USA: Wyoming	Cattle, Bos taurus	NR	NR	North America
B89-0944	Brucella	abortus	1	1989	1989	United States	USA: Wyoming	Cattle, Bos taurus	NR	NR	North America
90-0742	Brucella	abortus	1	1990	1990	United States	USA: Nebraska	Cattle, Bos taurus	field isolate	NR	North America
90-0962	Brucella	abortus	1	1990	1990	United States	USA: Mississippi	Cattle, Bos taurus	field isolate	NR	North America
NI259	Brucella	abortus	1	1991	1991	Northern Ireland	Northern Ireland: Armagh	Bovine	NR	NR	Europe
B93-1191	Brucella	abortus	1	1993	1993	United States	USA: Rhode Island	Cattle, Bos taurus	NR	NR	North America
B93-1449	Brucella	abortus	1	1993	1993	United States	USA: Florida	Cattle, Bos taurus	NR	NR	North America
B93-0054	Brucella	abortus	1	1993	1993	United States	USA: Oklahoma	Cattle, Bos taurus	NR	NR	North America
B93-0131	Brucella	abortus	1	1993	1993	United States	USA: Missouri	Cattle, Bos taurus	NR	NR	North America
B93-0077	Brucella	abortus	1	1993	1993	United States	USA: Florida	Cattle, Bos taurus	NR	NR	North America
B93-0710	Brucella	abortus	1	1993	1993	United States	USA: Kentucky	Cattle, Bos taurus	NR	NR	North America
B93-0073	Brucella	abortus	1	1993	1993	United States	USA: Kansas	Cattle, Bos taurus	NR	NR	North America
B93-0005	Brucella	abortus	1	1993	1993	United States	USA: Nebraska	Cattle, Bos taurus	NR	NR	North America
94-1313	Brucella	abortus	1	1994	1994	United States	USA	Llama, Lama glama	field isolate	NR	North America
01-0065	Brucella	abortus	1	2000	2000	United States	USA: Florida	American bison, Bison bison	Bison; field isolate	NR	North America
01-0650	Brucella	abortus	1	2001	2001	United States	USA: Arkansas	Cattle, Bos taurus	NR	NR	North America
B01-0634	Brucella	abortus	1	2001	2001	United States	USA: Arkansas	Cattle, Bos taurus	NR	NR	North America
01-0648	Brucella	abortus	1	2001	2001	United States	USA: Arkansas	Cattle, Bos taurus	NR	NR	North America
01-0649	Brucella	abortus	1	2001	2001	United States	USA: Arkansas	Cattle, Bos taurus	NR	NR	North America
134	Brucella	abortus	1	2001	2001	China	China	Human, Homo sapiens	blood	NR	Asia
01-0352	Brucella	abortus	1	2001	2001	United States	USA: Kansas	Cattle, Bos taurus	Excreted bodily substance; Milk	NR	North America
01-0585	Brucella	abortus	1	2001	2001	United States	USA: Florida	Cattle, Bos taurus	Cattle; field isolate	NR	North America
02-0227	Brucella	abortus	1	2002	2002	United States	USA: Missouri	Cattle, Bos taurus	NR	NR	North America
02-0291	Brucella	abortus	1	2002	2002	United States	USA: Texas	Cattle, Bos taurus	NR	NR	North America
02-0209	Brucella	abortus	1	2002	2002	United States	USA: Missouri	Cattle, Bos taurus	Tissues	NR	North America
02-0212	Brucella	abortus	1	2002	2002	United States	USA: Missouri	Cattle, Bos taurus	Tissues	NR	North America
03-0006	Brucella	abortus	1	2002	2002	United States	USA: Missouri	Cattle, Bos taurus	NR	NR	North America
02-0226	Brucella	abortus	1	2002	2002	United States	USA: Missouri	Cattle, Bos taurus	NR	NR	North America
B02-0241	Brucella	abortus	1	2002	2002	United States	USA: Idaho	Cattle, Bos taurus	NR	NR	North America
02-0228	Brucella	abortus	1	2002	2002	United States	USA: Missouri	Cattle, Bos taurus	NR	NR	North America
02-0204	Brucella	abortus	1	2002	2002	United States	USA: Idaho	Cattle, Bos taurus	NR	NR	North America
02-0210	Brucella	abortus	1	2002	2002	United States	USA: Missouri	Cattle, Bos taurus	Tissues	NR	North America
B02-0187	Brucella	abortus	1	2002	2002	United States	USA: Idaho	Cattle, Bos taurus	NR	NR	North America
B02-0235	Brucella	abortus	1	2002	2002	United States	USA: Idaho	Cattle, Bos taurus	NR	NR	North America
B02-0236	Brucella	abortus	1	2002	2002	United States	USA: Idaho	Cattle, Bos taurus	NR	NR	North America
B02-0237	Brucella	abortus	1	2002	2002	United States	USA: Idaho	Cattle, Bos taurus	NR	NR	North America
B02-0239	Brucella	abortus	1	2002	2002	United States	USA: Idaho	Cattle, Bos taurus	NR	NR	North America
B02-0242	Brucella	abortus	1	2002	2002	United States	USA: Idaho	Cattle, Bos taurus	NR	NR	North America
02-0229	Brucella	abortus	1	2002	2002	United States	USA: Missouri	Cattle, Bos taurus	NR	NR	North America
02-0211	Brucella	abortus	1	2002	2002	United States	USA: Missouri	Cattle, Bos taurus	Tissues	NR	North America
04-0021	Brucella	abortus	1	2003	2003	United States	USA: Texas	Cattle, Bos taurus	NR	NR	North America
04-0020	Brucella	abortus	1	2003	2003	United States	USA: Texas	Cattle, Bos taurus	NR	NR	North America
03-0210	Brucella	abortus	1	2003	2003	United States	USA: Texas	Cattle, Bos taurus	NR	NR	North America
B03-0209	Brucella	abortus	1	2003	2003	United States	USA: Texas	Cattle, Bos taurus	NR	NR	North America
NI016	Brucella	abortus	1	2004	2004	Northern Ireland	Northern Ireland: Armagh	Bovine	NR	NR	Europe
04-0060	Brucella	abortus	1	2004	2004	United States	USA: Wyoming	Cattle, Bos taurus	Tissues	NR	North America
04-0083	Brucella	abortus	1	2004	2004	United States	USA: Wyoming	Cattle, Bos taurus	Tissues	NR	North America
04-0309	Brucella	abortus	1	2004	2004	United States	USA: Missouri	Cattle, Bos taurus	NR	NR	North America
04-0552	Brucella	abortus	1	2004	2004	United States	USA: Texas	Cattle, Bos taurus	NR	NR	North America
05-0444	Brucella	abortus	1	2004	2004	United States	USA: Texas	Cattle, Bos taurus	NR	NR	North America
NI021	Brucella	abortus	1	2004	2004	Northern Ireland	Northern Ireland: Enniskillen	Bovine	NR	NR	Europe
NI010	Brucella	abortus	1	2004	2004	NR	NR	Bovine	NR	NR	NR
04-0067	Brucella	abortus	1	2004	2004	United States	USA: Wyoming	Cattle, Bos taurus	Tissues	NR	North America
B04-0053	Brucella	abortus	1	2004	2004	United States	USA: Wyoming	Cattle, Bos taurus	NR	NR	North America
05-1285	Brucella	abortus	1	2005	2005	United States	USA: Texas	Cattle, Bos taurus	Excreted bodily substance; Milk	NR	North America
B06-0028	Brucella	abortus	1	2005	2005	United States	USA: Idaho	Cattle, Bos taurus	NR	NR	North America
05-1065	Brucella	abortus	1	2005	2005	NR	NR	Cattle, Bos taurus	NR	NR	NR
06-0027	Brucella	abortus	1	2005	2005	United States	USA: Idaho	Cattle, Bos taurus	NR	NR	North America
B07-0266	Brucella	abortus	1	2007	2007	United States	USA: Montana	Cattle, Bos taurus	Excreted bodily substance; Milk	NR	North America
NI435a	Brucella	abortus	1	2007	2007	Northern Ireland	Northern Ireland: Enniskillen	Bovine	NR	NR	Europe
B08-0056	Brucella	abortus	1	2007	2007	United States	USA: Idaho	Cattle, Bos taurus	NR	NR	North America
NI486	Brucella	abortus	1	2008	2008	Northern Ireland	Northern Ireland: Omagh	Bovine	NR	NR	Europe
NI474	Brucella	abortus	1	2008	2008	Northern Ireland	Northern Ireland: Armagh	Bovine	NR	NR	Europe
NI488	Brucella	abortus	1	2008	2008	Northern Ireland	Northern Ireland: Newry	Bovine	NR	NR	Europe
B08-0416	Brucella	abortus	1	2008	2008	United States	USA: Montana	Cattle, Bos taurus	Tissues; Lymph Node, Retropharyngeal	NR	North America
10-0028	Brucella	abortus	1	2009	2009	United States	USA: Idaho	Cattle, Bos taurus	NR	NR	North America
10-0474	Brucella	abortus	1	2009	2009	United States	USA: Idaho	Cattle, Bos taurus	NR	NR	North America
B10-0035	Brucella	abortus	1	2009	2009	United States	USA: Idaho	Cattle, Bos taurus	NR	NR	North America
B10-0141	Brucella	abortus	1	2009	2009	United States	USA: Idaho	Cattle, Bos taurus	Excreted bodily substance; Milk	NR	North America
B10-0173	Brucella	abortus	1	2009	2009	United States	USA: Idaho	Cattle, Bos taurus	NR	NR	North America
B10-0407	Brucella	abortus	1	2009	2009	United States	USA: Idaho	Cattle, Bos taurus	NR	NR	North America
B11-0037	Brucella	abortus	1	2010	2010	United States	USA: Wyoming	Cattle, Bos taurus	Tissues; Lymph Node, Retropharyngeal	NR	North America
B11-0053	Brucella	abortus	1	2010	2010	United States	USA: Wyoming	American bison, Bison bison	NR	NR	North America
B10-0018	Brucella	abortus	1	2010	2010	United States	USA: Idaho	Cattle, Bos taurus	field isolate	NR	North America
B11-0015	Brucella	abortus	1	2010	2010	United States	USA: Wyoming	Cattle, Bos taurus	Excreted bodily substance; Milk	NR	North America
B10-0973	Brucella	abortus	1	2010	2010	United States	USA: Montana	American bison, Bison bison	field isolate	NR	North America
B11-0038	Brucella	abortus	1	2010	2010	United States	USA: Wyoming	Cattle, Bos taurus	Excreted bodily substance; Milk	NR	North America
B11-0011	Brucella	abortus	1	2010	2010	United States	USA: Montana	American bison, Bison bison	Tissues; Lymph Node, Supramammary	NR	North America
B10-0948	Brucella	abortus	1	2010	2010	United States	USA: Idaho	Cattle, Bos taurus	Excreted bodily substance; Milk	NR	North America
B10-0018	Brucella	abortus	1	2010	2010	United States	USA: Idaho	Cattle, Bos taurus	field isolate	NR	North America
B10-0654	Brucella	abortus	1	2010	2010	United States	USA: Idaho	Cattle, Bos taurus	NR	NR	North America
B10-0655	Brucella	abortus	1	2010	2010	United States	USA: Idaho	Cattle, Bos taurus	NR	NR	North America
B11-0612	Brucella	abortus	1	2011	2011	United States	USA: Montana	Cattle, Bos taurus	Tissues; Lymph Node, Retropharyngeal	NR	North America
B11-0239	Brucella	abortus	1	2011	2011	United States	USA: Texas	Cattle, Bos taurus	NR	NR	North America
B12-0025	Brucella	abortus	1	2011	2011	United States	USA: Wyoming	Cattle, Bos taurus	Tissues; Uterus	NR	North America
8486	Brucella	abortus	1	2011	2011	Italy	Italy: Campania, Salerno, Giffoni Valle Piana	Cattle, Bos sp.	spleen, lymph nodes	NR	Europe
B12-0002	Brucella	abortus	1	2011	2011	United States	USA: Wyoming	Cattle, Bos taurus	Tissues; Lymph Node, Retropharyngeal	NR	North America
B11-0613	Brucella	abortus	1	2011	2011	United States	USA: Montana	Cattle, Bos taurus	Tissues; Lymph Node, Supramammary	NR	North America
B11-0206	Brucella	abortus	1	2011	2011	United States	USA: Texas	Cattle, Bos taurus	NR	NR	North America
B11-0202	Brucella	abortus	1	2011	2011	United States	USA: Texas	Cattle, Bos taurus	NR	NR	North America
B11-0245	Brucella	abortus	1	2011	2011	United States	USA: Wyoming	Cattle, Bos taurus	Tissues; Lymph Node, Supramammary	NR	North America
B12-0028	Brucella	abortus	1	2011	2011	United States	USA: Montana	American bison, Bison bison	Tissues; Lymph Node, Retropharyngeal	NR	North America
B11-0604	Brucella	abortus	1	2011	2011	United States	USA: Montana	Cattle, Bos taurus	Excreted bodily substance; Udder Secretion	NR	North America
B11-0616	Brucella	abortus	1	2011	2011	United States	USA: Montana	Cattle, Bos taurus	Tissues; Lymph Node, Retropharyngeal	NR	North America
B11-0611	Brucella	abortus	1	2011	2011	United States	USA: Montana	Cattle, Bos taurus	Tissues; Lymph Node, Retropharyngeal	NR	North America
B11-0240	Brucella	abortus	1	2011	2011	United States	USA: Texas	Cattle, Bos taurus	NR	NR	North America
B11-0210	Brucella	abortus	1	2011	2011	United States	USA: Wyoming	Cattle, Bos taurus	Tissues; Uterus	NR	North America
B11-0208	Brucella	abortus	1	2011	2011	United States	USA: Wyoming	Cattle, Bos taurus	Excreted bodily substance; Milk	NR	North America
B11-0473	Brucella	abortus	1	2011	2011	United States	USA: Montana	American bison, Bison bison	Tissues; Lymph Node, Retropharyngeal	NR	North America
12-0602S2	Brucella	abortus	1	2012	2012	United States	USA: Montana	American bison, Bison bison	Tissues; Lymph Node, Popliteal	NR	North America
B12-0219	Brucella	abortus	1	2012	2012	United States	USA: Wyoming	American bison, Bison bison	NR	NR	North America
B12-0241	Brucella	abortus	1	2012	2012	United States	USA: Wyoming	American bison, Bison bison	Tissues; Lymph Node, Retropharyngeal	NR	North America
B12-0585	Brucella	abortus	1	2012	2012	United States	USA: Montana	American bison, Bison bison	Tissues; Lymph Node, Supramammary	NR	North America
B12-0232	Brucella	abortus	1	2012	2012	United States	USA: Wyoming	American bison, Bison bison	Tissues; Lymph Node, Retropharyngeal	NR	North America
B12-0389	Brucella	abortus	1	2012	2012	United States	USA: Idaho	Cattle, Bos taurus	Tissues; Lymph Node, Iliac	NR	North America
B12-0228	Brucella	abortus	1	2012	2012	United States	USA: Wyoming	American bison, Bison bison	Tissues; Lymph Node, Retropharyngeal	NR	North America
B12-0250	Brucella	abortus	1	2012	2012	United States	USA: Wyoming	American bison, Bison bison	Tissues; Lymph Node, Retropharyngeal	NR	North America
B12-0230	Brucella	abortus	1	2012	2012	United States	USA: Wyoming	American bison, Bison bison	Tissues; Lymph Node, Retropharyngeal	NR	North America
B12-0277	Brucella	abortus	1	2012	2012	United States	USA: Wyoming	American bison, Bison bison	Tissues; Lymph Node, Retropharyngeal	NR	North America
B12-0599	Brucella	abortus	1	2012	2012	United States	USA: Idaho	Cattle, Bos taurus	Tissues; Lymph Node, Supramammary	NR	North America
B12-0429	Brucella	abortus	1	2012	2012	United States	USA: Wyoming	American bison, Bison bison	Tissues; Lymph Node, Retropharyngeal	NR	North America
12-0599S2	Brucella	abortus	1	2012	2012	United States	USA: Idaho	Cattle, Bos taurus	Tissues; Lymph Node, Iliac	NR	North America
12-0585S2	Brucella	abortus	1	2012	2012	United States	USA: Montana	American bison, Bison bison	Tissues; Lymph Node, Retropharyngeal	NR	North America
B12-0233	Brucella	abortus	1	2012	2012	United States	USA: Wyoming	American bison, Bison bison	Tissues; Lymph Node, Retropharyngeal	NR	North America
B12-0240	Brucella	abortus	1	2012	2012	United States	USA: Wyoming	American bison, Bison bison	Tissues; Lymph Node, Retropharyngeal	NR	North America
B12-0364	Brucella	abortus	1	2012	2012	United States	USA: Idaho	Cattle, Bos taurus	NR	NR	North America
B12-0390	Brucella	abortus	1	2012	2012	United States	USA: Idaho	Cattle, Bos taurus	Tissues; Lymph Node, Supramammary	NR	North America
B12-0271	Brucella	abortus	1	2012	2012	United States	USA: Wyoming	American bison, Bison bison	Tissues; Lymph Node, Retropharyngeal	NR	North America
B12-0275	Brucella	abortus	1	2012	2012	United States	USA: Wyoming	American bison, Bison bison	Tissues; Lymph Node, Retropharyngeal	NR	North America
B12-0570	Brucella	abortus	1	2012	2012	United States	USA: Idaho	Cattle, Bos taurus	Tissues; Gland, Mammary	NR	North America
B12-0242	Brucella	abortus	1	2012	2012	United States	USA: Wyoming	American bison, Bison bison	Tissues; Lymph Node, Retropharyngeal	NR	North America
B12-0583	Brucella	abortus	1	2012	2012	United States	USA: Montana	American bison, Bison bison	Tissues; Lymph Node, Iliac	NR	North America
B12-0256	Brucella	abortus	1	2012	2012	United States	USA: Wyoming	American bison, Bison bison	Tissues; Lymph Node, Retropharyngeal	NR	North America
B12-0587	Brucella	abortus	1	2012	2012	United States	USA: Montana	American bison, Bison bison	Tissues; Lymph Node, Popliteal	NR	North America
B12-0266	Brucella	abortus	1	2012	2012	United States	USA: Wyoming	American bison, Bison bison	Tissues; Lymph Node, Retropharyngeal	NR	North America
B12-0243	Brucella	abortus	1	2012	2012	United States	USA: Wyoming	American bison, Bison bison	Tissues; Lymph Node, Retropharyngeal	NR	North America
B12-0270	Brucella	abortus	1	2012	2012	United States	USA: Wyoming	American bison, Bison bison	Tissues; Lymph Node, Retropharyngeal	NR	North America
B12-0578	Brucella	abortus	1	2012	2012	United States	USA: Montana	American bison, Bison bison	Tissues; Lymph Node, Prefemoral	NR	North America
B12-0268	Brucella	abortus	1	2012	2012	United States	USA: Wyoming	American bison, Bison bison	Tissues; Lymph Node, Retropharyngeal	NR	North America
B12-0252	Brucella	abortus	1	2012	2012	United States	USA: Wyoming	American bison, Bison bison	Tissues; Seminal Vesicles	NR	North America
B12-0238	Brucella	abortus	1	2012	2012	United States	USA: Wyoming	American bison, Bison bison	Tissues; Lymph Node, Retropharyngeal	NR	North America
B12-0234	Brucella	abortus	1	2012	2012	United States	USA: Wyoming	American bison, Bison bison	Tissues; Lymph Node, Retropharyngeal	NR	North America
B12-0235	Brucella	abortus	1	2012	2012	United States	USA: Wyoming	American bison, Bison bison	Tissues; Lymph Node, Retropharyngeal	NR	North America
B12-0425	Brucella	abortus	1	2012	2012	United States	USA: Wyoming	American bison, Bison bison	Tissues; Lymph Node, Retropharyngeal	NR	North America
B12-0431	Brucella	abortus	1	2012	2012	United States	USA: Wyoming	American bison, Bison bison	Tissues; Lymph Node, Retropharyngeal	NR	North America
B12-0361	Brucella	abortus	1	2012	2012	United States	USA: Idaho	Cattle, Bos taurus	Tissues; Lymph Node, Supramammary	NR	North America
B12-0360	Brucella	abortus	1	2012	2012	United States	USA: Idaho	Cattle, Bos taurus	Tissues; Lymph Node, Supramammary	NR	North America
B12-0359	Brucella	abortus	1	2012	2012	United States	USA: Idaho	Cattle, Bos taurus	NR	NR	North America
B12-0602	Brucella	abortus	1	2012	2012	United States	USA: Montana	American bison, Bison bison	Tissues; Lymph Node, Retropharyngeal	NR	North America
B12-0276	Brucella	abortus	1	2012	2012	United States	USA: Wyoming	American bison, Bison bison	Tissues; Lymph Node, Retropharyngeal	NR	North America
12-0587S3	Brucella	abortus	1	2012	2012	United States	USA: Montana	American bison, Bison bison	Tissues; Lymph Node, Bronchial	NR	North America
544(2)	Brucella	abortus	1	2013-06-17	2013	India	India: Uttar Pradesh	Cattle, Bos sp.	NR	NR	Asia
13-0088S2	Brucella	abortus	1	2013	2013	United States	USA: Montana	American bison, Bison bison	Tissues; Seminal Vesicles	NR	North America
13-0088	Brucella	abortus	1	2013	2013	United States	USA: Montana	American bison, Bison bison	Tissues; Lymph Node, Head Region	NR	North America
9-941	Brucella	abortus	1	NR	NR	United States	USA:Wyoming	Cattle, Bos taurus	NR	NR	North America
2308	Brucella	abortus	1	NR	NR	NR	NR	NR	NR	NR	NR
544	Brucella	abortus	1	NR	NR	United Kingdom	United Kingdom	Cattle, Bos taurus	Cow	NR	Europe
I103_(UK3/01)	Brucella	abortus	1	NR	NR	Ireland	Ireland	Cattle	NR	NR	Europe
86/8/59	Brucella	abortus	2	1959	1959	NR	NR	Bovine	bovine fetus	NCTC 10501	NR
82-3893	Brucella	abortus	2	1982	1982	United States	USA: Tennessee	Cattle, Bos taurus	field isolate	NR	North America
90-0737	Brucella	abortus	2	1990	1990	United States	USA: Oklahoma	Cattle, Bos taurus	field isolate	NR	North America
90-1280	Brucella	abortus	2	1990	1990	United States	USA	Human, Homo sapiens	Missing	NR	North America
B93-0608	Brucella	abortus	2	1993	1993	United States	USA: Texas	Cattle, Bos taurus	NR	NR	North America
BCB034	Brucella	abortus	2	2000	2000	China	China	Human, Homo sapiens	blood	NR	Asia
02-0041	Brucella	abortus	2	2001	2001	United States	USA: Texas	Cattle, Bos taurus	NR	NR	North America
02-0039	Brucella	abortus	2	2001	2001	United States	USA: Texas	Cattle, Bos taurus	NR	NR	North America
02-0040	Brucella	abortus	2	2001	2001	United States	USA: Texas	Cattle, Bos taurus	NR	NR	North America
02-0120	Brucella	abortus	2	2002	2002	United States	USA: Oklahoma	Cattle, Bos taurus	NR	NR	North America
02-0284	Brucella	abortus	2	2002	2002	United States	USA: Texas	Cattle, Bos taurus	NR	NR	North America
B04-0074	Brucella	abortus	2	2004	2004	United States	USA: Wyoming	Cattle, Bos taurus	NR	NR	North America
F5/04-7	Brucella	abortus	3	2004	2004	Portugal	Portugal	Bovine	NR	NR	Europe
9060	Brucella	abortus	3	2011	2011	Italy	Italy: Calabria, Cosenza, Scala Coeli	Cattle, Bos sp.	spleen, lymph nodes	NR	Europe
12183	Brucella	abortus	3	2011	2011	Italy	Italy: Campania, Salerno, Corleto Monforte	Cattle, Bos sp.	spleen, lymph nodes	NR	Europe
1046	Brucella	abortus	3	2011	2011	Italy	Italy: Chieti, Abruzzo, Roccaspinalveti	Cattle, Bos sp.	spleen, lymph nodes	NR	Europe
3272	Brucella	abortus	3	2011	2011	Italy	Italy: Puglia, Foggia, Apricena	Cattle, Bos sp.	spleen, lymph nodes	NR	Europe
8979.3	Brucella	abortus	3	2011	2011	Italy	Italy: Campania, Caserta, Cancello ed Arnone	Water buffalo, Bubalus bubalis	spleen, lymph nodes	NR	Europe
9261	Brucella	abortus	3	2011	2011	Italy	Italy: Calabria, Cosenza, Papasidero	Cattle, Bos sp.	spleen, lymph nodes	NR	Europe
15074.1	Brucella	abortus	3	2011	2011	Italy	Italy: Puglia, Foggia, San Marco in Lamis	Cattle, Bos sp.	spleen, lymph nodes	NR	Europe
5586	Brucella	abortus	3	2011	2011	Italy	Italy: Calabria, Crotone, Pallagorio	Cattle, Bos sp.	spleen, lymph nodes	NR	Europe
1365.1	Brucella	abortus	3	2011	2011	Italy	Italy: Molise, Isernia, Carovili	Cattle, Bos sp.	spleen, lymph nodes	NR	Europe
11796	Brucella	abortus	3	2011	2011	Italy	Italy: Sicilia, Messina, Tusa	Cattle, Bos sp.	spleen, lymph nodes	NR	Europe
BAU21/S4023	Brucella	abortus	3	2017-03-01	2017	Bangladesh	Bangladesh: Savar, Dhaka	Cow, Bos taurus	isolated from a dairy cow that suffered an abortion in Savar, Dhaka, Bangladesh	NR	Asia
Tulya	Brucella	abortus	3	NR	NR	NR	NR	NR	NR	NR	NR
292	Brucella	abortus	4	1960	1960	NR	NR	Bovine	bovine fetus	NCTC 10503	NR
68-3396P	Brucella	abortus	4	1968	1968	United States	USA	NR	Field isolate	NR	North America
90-0775	Brucella	abortus	4	1990	1990	United States	USA: Florida	Cattle, Bos taurus	field isolate	NR	North America
B05-0338	Brucella	abortus	4	2004	2004	United States	USA: Wyoming	Cattle, Bos taurus	Tissues; Lymph Node	NR	North America
B04-0344	Brucella	abortus	4	2004	2004	United States	USA: Wyoming	Cattle, Bos taurus	NR	NR	North America
B05-0022	Brucella	abortus	4	2004	2004	United States	USA: Wyoming	Cattle, Bos taurus	NR	NR	North America
B08-0665	Brucella	abortus	4	2008	2008	United States	USA: Wyoming	Cattle, Bos taurus	NR	NR	North America
B09-0009	Brucella	abortus	4	2008	2008	United States	USA: Wyoming	Cattle, Bos taurus	NR	NR	North America
B08-0666	Brucella	abortus	4	2008	2008	United States	USA: Wyoming	Cattle, Bos taurus	NR	NR	North America
B12-0333	Brucella	abortus	4	2012	2012	United States	USA: Idaho	American bison, Bison bison	Tissues; Lymph Node, Supramammary	NR	North America
12-0332S2	Brucella	abortus	4	2012	2012	United States	USA: Idaho	American bison, Bison bison	Tissues; Lymph Node, Iliac	NR	North America
B12-0332	Brucella	abortus	4	2012	2012	United States	USA: Idaho	American bison, Bison bison	Tissues; Lymph Node, Supramammary	NR	North America
B3196	Brucella	abortus	5	NR	NR	NR	NR	NR	NR	NR	NR
3196	Brucella	abortus	5	NR	NR	NR	NR	NR	NR	NR	NR
870	Brucella	abortus	6	NR	NR	NR	NR	NR	NR	NR	NR
03-4923-239-D	Brucella	abortus	7	NR	NR	Turkey	Turkey	Bovine	NR	NR	Eurasia
99-9971-135	Brucella	abortus	7	NR	NR	Mongolia	Mongolia	Bovine	NR	NR	Asia
99-9971-159	Brucella	abortus	7	NR	NR	Mongolia	Mongolia	Bovine	NR	NR	Asia
07-0994-2411	Brucella	abortus	7	NR	NR	Kenya	Kenya	NR	NR	NR	Africa
C68	Brucella	abortus	9	NR	NR	NR	NR	NR	NR	ATCC 23455	NR
I-12	Brucella	abortus	NR	1948-11-20	1948	Russia	Russia	Human, Homo sapiens	NR	NR	Eurasia
401	Brucella	abortus	NR	1971-10-10	1951	Russia	Russia	Cow, Bos taurus	NR	NR	Eurasia
82	Brucella	abortus	NR	1960	1960	Russia	Russia: Kazan	Cattle, Bos taurus	aborted fetus	NR	Eurasia
63/144	Brucella	abortus	NR	1963	1963	France	France	Human, Homo sapiens	NR	NR	Europe
240	Brucella	abortus	NR	1963-01-01	1963	Russia	Russia	Cow, Bos taurus	NR	NR	Eurasia
63/59	Brucella	abortus	NR	1963	1963	Poland	Poland	NR	unknown	NR	Europe
63/130	Brucella	abortus	NR	1963	1963	Egypt	Egypt	NR	unknown	NR	Africa
63/138	Brucella	abortus	NR	1963	1963	Germany	Germany	NR	unknown	NR	Europe
63/168	Brucella	abortus	NR	1963	1963	Poland	Poland	Jerusalem Swine	Jerusalem Swine	NR	Europe
63/294	Brucella	abortus	NR	1963	1963	Kenya	Kenya	NR	unknown	NR	Africa
600/64	Brucella	abortus	NR	1964	1964	United Kingdom	United Kingdom	Cattle, Bos taurus	Cow	NR	Europe
64/81	Brucella	abortus	NR	1964	1964	Zimbabwe	Zimbabwe	Bovine	Bovine	NR	Africa
64/108	Brucella	abortus	NR	1964	1964	India	india	Goat, Capra hircus	Goat	NR	Asia
64/122	Brucella	abortus	NR	1964	1964	United Kingdom	United Kingdom	Bovine	Bovine	NR	Europe
225/65	Brucella	abortus	NR	1965	1965	United Kingdom	United Kingdom	Cattle, Bos taurus	Cow	NR	Europe
65/110	Brucella	abortus	NR	1965	1965	Nigeria	Nigeria	NR	unknown	NR	Africa
264	Brucella	abortus	NR	01-feb-1965	1965	Russia	Russia	Cow, Bos taurus	NR	NR	Eurasia
65/157	Brucella	abortus	NR	1965	1965	Uganda	Uganda	NR	unknown	NR	Africa
65/63	Brucella	abortus	NR	1965	1965	United States	USA	Human, Homo sapiens	Homo sapiens	NR	North America
877/67	Brucella	abortus	NR	1967	1967	United Kingdom	United Kingdom	Bovine	NR	NR	Europe
293	Brucella	abortus	NR	1967-11-01	1967	Russia	Russia	Cow, Bos taurus	NR	NR	Eurasia
67/93	Brucella	abortus	NR	1967	1967	Iraq	Iraq	Water buffalo, Bubalus bubalis	NR	NR	Asia
67/781	Brucella	abortus	NR	1967	1967	United Kingdom	United Kingdom	NR	unknown	NR	Europe
863/67	Brucella	abortus	NR	1967	1967	United Kingdom	United Kingdom	Cattle	NR	NR	Europe
313	Brucella	abortus	NR	1970-03-04	1970	Russia	Russia	Cow, Bos taurus	NR	NR	Eurasia
381	Brucella	abortus	NR	1971-11-21	1971	Russia	Russia	Cow, Bos taurus	NR	NR	Eurasia
403	Brucella	abortus	NR	1971-11-10	1971	Russia	Russia	Cow, Bos taurus	NR	NR	Eurasia
78/36	Brucella	abortus	NR	1978	1978	NR	NR	NR	NR	NR	NR
78/32	Brucella	abortus	NR	1978	1978	Senegal	Senegal	Bovine	unknown	NR	Africa
355/78	Brucella	abortus	NR	1978	1978	United Kingdom	United Kingdom	NR	NR	NR	Europe
78/14	Brucella	abortus	NR	1978	1978	Chad	Chad	Bovine	NR	NR	Africa
80/108	Brucella	abortus	NR	1980	1980	New Zealand	New Zealand	Cattle	NR	NR	Oceania
80/101	Brucella	abortus	NR	1980	1980	Nigeria	Nigeria	NR	NR	NR	Africa
80/28	Brucella	abortus	NR	1980	1980	Chad	Chad	Bovine	NR	NR	Africa
80/102	Brucella	abortus	NR	1980	1980	Spain	Spain	Bovine	NR	NR	Europe
I-181	Brucella	abortus	NR	21-apr-1982	1982	Russia	Russia	Human, Homo sapiens	NR	NR	Eurasia
82-2330	Brucella	abortus	NR	1982	1982	United States	USA: Alaska	Reindeer, Rangifer tarandus	field isolate	NR	North America
84/26	Brucella	abortus	NR	1984	1984	Mexico	Mexico	Human, Homo sapiens	NR	NR	North America
85/69	Brucella	abortus	NR	1985	1985	India	India	Bovine	NR	NR	Asia
85/140	Brucella	abortus	NR	1985	1985	Greece	Greece	Bovine	NR	NR	Europe
87/28	Brucella	abortus	NR	1987	1987	Sudan	Sudan	Bovine	NR	NR	Africa
87-2211	Brucella	abortus	NR	1987	1987	United States	USA: South Dakota	Cattle, Bos taurus	field isolate	NR	North America
88/19	Brucella	abortus	NR	1988	1988	Spain	Spain	Bovine	NR	NR	Europe
88/217	Brucella	abortus	NR	1988	1988	Mozambique	Mozambique	Bovine	unknown	NR	Africa
88/226	Brucella	abortus	NR	1988	1988	Mozambique	Mozambique	Cattle	NR	NR	Africa
89-0363	Brucella	abortus	NR	1989	1989	United States	USA: Texas	Cattle, Bos taurus	field isolate	NR	North America
90/50	Brucella	abortus	NR	1990	1990	Saudi Arabia	Saudi Arabia	Cattle	NR	NR	Asia
40046	Brucella	abortus	NR	2008	1991	Italy	Italy: Caserta	Water buffalo, Bubalus bubalis	isolated from Water Buffalo	NR	Europe
93/1	Brucella	abortus	NR	1993	1993	Bolivia	Bolivia	Cattle	NR	NR	South America
93/2	Brucella	abortus	NR	1993	1993	Bolivia	Bolivia	Bovine	NR	NR	South America
CNGB 308	Brucella	abortus	NR	1996	1996	Argentina	Argentina: Buenos Aires	Human, Homo sapiens	Blood (endocarditis)	NR	South America
Col-B012	Brucella	abortus	NR	1997-06-01	1997	Colombia	Colombia: Narino, Pupiales	Bos taurus	lechera	NR	South America
BC95	Brucella	abortus	NR	1997	1997	Spain	Torrelavega, Spain	Bovine	NR	NR	Europe
LMN11	Brucella	abortus	NR	02-Feb-2018	1999	India	India: Punjab	Cow, Bos taurus	NR	NR	Asia
CNGB 436	Brucella	abortus	NR	2000	2000	Argentina	Argentina: Buenos Aires	Human, Homo sapiens	Bone marrow	NR	South America
ML2	Brucella	abortus	NR	2017-06-01	2000	India	India:Meghalaya	Cow, Bos taurus	NR	NR	Asia
F3/01-300	Brucella	abortus	NR	2001	2001	Kosovo	Kosovo	Bovine	unknown	NR	Europe
CNGB 752	Brucella	abortus	NR	2004	2004	Argentina	Argentina: Buenos Aires	Human, Homo sapiens	NR	NR	South America
CNGB 759	Brucella	abortus	NR	2004	2004	Argentina	Argentina: Buenos Aires	Human, Homo sapiens	NR	NR	South America
CNGB 966	Brucella	abortus	NR	2005	2005	Argentina	Argentina: Buenos Aires	Human, Homo sapiens	Striated muscle	NR	South America
F6/05-2	Brucella	abortus	NR	2005	2005	Sudan	Sudan	Bovine	NR	NR	Africa
CNGB 1011	Brucella	abortus	NR	2005	2005	Argentina	Argentina: Buenos Aires	Human, Homo sapiens	Synovial fluid	NR	South America
F6/05-3	Brucella	abortus	NR	2005	2005	Sudan	Sudan	NR	NR	NR	Africa
F6/05-4	Brucella	abortus	NR	2005	2005	Sudan	Sudan	NR	NR	NR	Africa
F6/05-9	Brucella	abortus	NR	2005	2005	Sudan	Sudan	Bovine	NR	NR	Africa
F10/05-11	Brucella	abortus	NR	2005	2005	Portugal	Portugal	Cattle	NR	NR	Europe
F2/06-8	Brucella	abortus	NR	2006	2006	Portugal	Portugal	Goat, Capra hircus	NR	NR	Europe
F1/06 B1	Brucella	abortus	NR	2006	2006	Zimbabwe	Zimbabwe	Cattle	NR	NR	Africa
F10/06-3	Brucella	abortus	NR	2006	2006	Thailand	Thailand	Bovine	NR	NR	Asia
F1/06-B21	Brucella	abortus	NR	2006	2006	Zimbabwe	Zimbabwe	Cattle	NR	NR	Africa
F3/07-1	Brucella	abortus	NR	2007	2007	Italy	Italy	NR	NR	NR	Europe
49839	Brucella	abortus	NR	2008	2008	Italy	Italy: Caserta	Bubalus bubalis	lymph node	NR	Europe
BD	Brucella	abortus	NR	2008	2008	China	China: Hebei provence	dairy cow	Abortion secretions	NR	Asia
NI639	Brucella	abortus	NR	2008	2008	Northern Ireland	Northern Ireland: Newry	Bovine	NR	NR	Europe
28375	Brucella	abortus	NR	2008	2008	Italy	Italy: Caserta	Bubalus bubalis	lymph node	NR	Europe
390	Brucella	abortus	NR	18-may-1971	2008	Russia	Russia	Cow, Bos taurus	NR	NR	Eurasia
C-614	Brucella	abortus	NR	2017	2008	Russia	Russia	Cow, Bos taurus	NR	NR	Eurasia
NI492	Brucella	abortus	NR	2008	2008	Northern Ireland	Northern Ireland: Armagh	Bovine	NR	NR	Europe
ML8	Brucella	abortus	NR	2017-06-01	2008	India	India:Meghalaya	Cow, Bos taurus	NR	NR	Asia
NI593	Brucella	abortus	NR	2008	2008	Northern Ireland	Northern Ireland: Newry	Bovine	NR	NR	Europe
NI240	Brucella	abortus	NR	2008	2008	Northern Ireland	Northern Ireland: Enniskillen	Bovine	NR	NR	Europe
40046	Brucella	abortus	NR	2008	2008	Italy	Italy: Caserta	Bubalus bubalis	lymph node	NR	Europe
14330	Brucella	abortus	NR	2008	2008	Italy	Italy: Caserta	Bubalus bubalis	lymph node	NR	Europe
NI645	Brucella	abortus	NR	2008	2008	Northern Ireland	Northern Ireland: Newry	Bovine	NR	NR	Europe
NI622	Brucella	abortus	NR	2008	2008	Northern Ireland	Northern Ireland: Newry	Bovine	NR	NR	Europe
NI613	Brucella	abortus	NR	2008	2008	Northern Ireland	Northern Ireland: Armagh	Bovine	NR	NR	Europe
NI388	Brucella	abortus	NR	2008	2008	Northern Ireland	Northern Ireland: Enniskillen	Bovine	NR	NR	Europe
NI352	Brucella	abortus	NR	2008	2008	Northern Ireland	Northern Ireland: Enniskillen	Bovine	NR	NR	Europe
9510	Brucella	abortus	NR	2008	2008	Italy	Italy: Caserta	Bubalus bubalis	lymph node	NR	Europe
33295	Brucella	abortus	NR	2008	2008	Italy	Italy: Caserta	Bubalus bubalis	lymph node	NR	Europe
NI495a	Brucella	abortus	NR	2008	2008	Northern Ireland	Northern Ireland: Newry	Bovine	NR	NR	Europe
R42-08	Brucella	abortus	NR	2008	2008	Mongolia	Mongolia	Cattle	NR	NR	Asia
NI649	Brucella	abortus	NR	2008	2008	Northern Ireland	Northern Ireland: Newry	Bovine	NR	NR	Europe
NI633	Brucella	abortus	NR	2008	2008	Northern Ireland	Northern Ireland: Armagh	Bovine	NR	NR	Europe
NI628	Brucella	abortus	NR	2008	2008	Northern Ireland	Northern Ireland: Newry	Bovine	NR	NR	Europe
NI518	Brucella	abortus	NR	2008	2008	Northern Ireland	Northern Ireland: Newry	Bovine	NR	NR	Europe
NI422	Brucella	abortus	NR	2008	2008	Northern Ireland	Northern Ireland: Armagh	Bovine	NR	NR	Europe
NI380	Brucella	abortus	NR	2008	2008	Northern Ireland	Northern Ireland: Enniskillen	Bovine	NR	NR	Europe
NI274	Brucella	abortus	NR	2008	2008	Northern Ireland	Northern Ireland: Enniskillen	Bovine	NR	NR	Europe
CNGB 1432	Brucella	abortus	NR	2009	2009	Argentina	Argentina: Buenos Aires	Human, Homo sapiens	Blood	NR	South America
9510	Brucella	abortus	NR	2008	2009	Italy	Italy: Caserta	Water buffalo, Bubalus bubalis	isolated from Water Buffalo	NR	Europe
67761	Brucella	abortus	NR	2015	2009	Italy	Italy: Salerno	Water buffalo, Bubalus bubalis	isolated from Water Buffalo	NR	Europe
C-615	Brucella	abortus	NR	2017	2009	Russia	Russia	Cow, Bos taurus	NR	NR	Eurasia
21614	Brucella	abortus	NR	2012	2009	Italy	Italy: Salerno	Water buffalo, Bubalus bubalis	isolated from Water Buffalo	NR	Europe
84573	Brucella	abortus	NR	2010	2010	Italy	Italy: Caserta	Bubalus bubalis	lymph node	NR	Europe
Br.a-1236-10-Geo	Brucella	abortus	NR	2010	2010	Georgia	Georgia: Marneuli	Cattle, Bos taurus	milk	NR	Eurasia
7863	Brucella	abortus	NR	2010	2010	Italy	Italy: Salerno	Bubalus bubalis	lymph node	NR	Europe
Br.a-1238-10-Geo	Brucella	abortus	NR	2010	2010	Georgia	Georgia: Marneuli	Sheep, Ovis aries	Blood	NR	Eurasia
B10-0091	Brucella	abortus	NR	2010	2010	United States	USA: Montana	Elk, Cervus canadensis	field isolate	NR	North America
Br.a-1247/10-Geo	Brucella	abortus	NR	2010	2010	Georgia	Georgia: Marneuli	Cattle, Bos taurus	Blood	NR	Eurasia
Br.a-375-10-Geo	Brucella	abortus	NR	2010	2010	Georgia	Georgia:Senaki	Human, Homo sapiens	Blood	NR	Eurasia
15500	Brucella	abortus	NR	2011	2011	Italy	Italy: Salerno	Water buffalo, Bubalus bubalis	isolated from Water Buffalo	NR	Europe
15500	Brucella	abortus	NR	2011	2011	Italy	Italy: Salerno	Bubalus bubalis	lymph node	NR	Europe
Br As-2014/04	Brucella	abortus	NR	2013-10-10	2011	India	India: Assam	Cow, Bos taurus	NR	NR	Asia
21630	Brucella	abortus	NR	2011	2011	Italy	Italy: Salerno	Bubalus bubalis	lymph node	NR	Europe
C-551	Brucella	abortus	NR	2012-07-26	2011	Russia	Russia	Human, Homo sapiens	NR	NR	Eurasia
Br.a-1549/11-Geo	Brucella	abortus	NR	2011	2011	Georgia	Georgia: Marneuli	Cattle, Bos taurus	milk	NR	Eurasia
BB12	Brucella	abortus	NR	2008	2011	China	China: NeiMonggal	Cow, Bos taurus	NR	NR	Asia
ML6	Brucella	abortus	NR	2017-06-01	2011	India	India:Meghalaya	Cow, Bos taurus	NR	NR	Asia
49188	Brucella	abortus	NR	2015	2011	Italy	Italy: Salerno	Water buffalo, Bubalus bubalis	isolated from Water Buffalo	NR	Europe
MC	Brucella	abortus	NR	2011	2011	China	China: Hebei provence, Mancheng city	dairy cow	Abortion secretions	NR	Asia
38127	Brucella	abortus	NR	2011	2011	Italy	Italy: Salerno	Bubalus bubalis	lymph node	NR	Europe
C-550	Brucella	abortus	NR	2012-07-18	2011	Russia	Russia	Human, Homo sapiens	NR	NR	Eurasia
317	Brucella	abortus	NR	1970-10-02	2011	Russia	Russia	Cow, Bos taurus	NR	NR	Eurasia
38127	Brucella	abortus	NR	2011	2011	Italy	Italy: Salerno	Water buffalo, Bubalus bubalis	isolated from Water Buffalo	NR	Europe
28375	Brucella	abortus	NR	2008	2011	Italy	Italy: Caserta	Water buffalo, Bubalus bubalis	isolated from Water Buffalo	NR	Europe
49839	Brucella	abortus	NR	2008	2011	Italy	Italy: Caserta	Water buffalo, Bubalus bubalis	isolated from Water Buffalo	NR	Europe
BD	Brucella	abortus	NR	2008	2011	China	China: Hebei provence	dairy cow	NR	NR	Asia
21614	Brucella	abortus	NR	2012	2012	Italy	Italy: Salerno	Bubalus bubalis	lymph node	NR	Europe
I-34	Brucella	abortus	NR	23-Feb-1958	2012	Russia	Russia	Cow, Bos taurus	NR	NR	Eurasia
Br.a-1844/12/12-Geo	Brucella	abortus	NR	2012	2012	Georgia	Georgia: Vani	Human, Homo sapiens	Blood	NR	Eurasia
Br.a-1910/13-2013-Geo	Brucella	abortus	NR	2013	2013	Georgia	Georgia:Senaki	Human, Homo sapiens	Blood	NR	Eurasia
Br As-2014/10	Brucella	abortus	NR	2013-10-10	2013	India	India: Assam	Cow, Bos taurus	NR	NR	Asia
SKN01	Brucella	abortus	NR	2013-05-23	2013	India	India	Cattle	plecenta	NR	Asia
544(India)	Brucella	abortus	NR	2013-06-17	2013	India	India: Uttar Pradesh	Cattle, Bos sp.	NR	NR	Asia
BAB8416	Brucella	abortus	NR	2013-04-11	2013	China	china: baotou city of inner mongolia autonomous region	Human, Homo sapiens	blood	NR	Asia
BB13	Brucella	abortus	NR	2009	2013	China	China: GanSu	calf	NR	NR	Asia
19BA	Brucella	abortus	NR	1951	2013	Russia	Russia: Saratov	NR	NR	NR	Eurasia
Br As-2013/02	Brucella	abortus	NR	2013-10-10	2013	India	India: Assam	Cow, Bos taurus	NR	NR	Asia
LMN1	Brucella	abortus	NR	2013	2013	India	India: Punjab	Bovine	NR	NR	Asia
Br As-2013/01	Brucella	abortus	NR	2013-10-10	2013	India	India: Assam	Cow, Bos taurus	NR	NR	Asia
14330	Brucella	abortus	NR	2008	2013	Italy	Italy: Caserta	Water buffalo, Bubalus bubalis	isolated from Water Buffalo	NR	Europe
LMN2	Brucella	abortus	NR	2013	2013	India	India: Punjab	Pig, Sus scrofa	NR	NR	Asia
Br As-2014/03	Brucella	abortus	NR	2014-09-08	2014	India	India: Assam	Cow, Bos taurus	NR	NR	Asia
S19per_mutant	Brucella	abortus	NR	2014-10-28	2014	India	India: Izatnagar	Cattle, Bos sp.	NR	NR	Asia
SKN13	Brucella	abortus	NR	20-May-2014	2014	India	India	Cattle, Bos sp.	placenta	NR	Asia
67761	Brucella	abortus	NR	2015	2015	Italy	Italy: Salerno	Bubalus bubalis	lymph node	NR	Europe
149279	Brucella	abortus	NR	2015	2015	Italy	Italy: Salerno	Bubalus bubalis	lymph node	NR	Europe
49188	Brucella	abortus	NR	2015	2015	Italy	Italy: Salerno	Bubalus bubalis	lymph node	NR	Europe
BJ1	Brucella	abortus	NR	2017-06-20	2015	China	China: Elk Park	Elk, Cervus canadensis	isolated a strain Brucella abortus from elk and acquired whole gene sequence to	NR	Asia
69103	Brucella	abortus	NR	2016	2016	Italy	Italy: Salerno	Bubalus bubalis	lymph node	NR	Europe
72871	Brucella	abortus	NR	2016	2016	Italy	Italy: Caserta	Bubalus bubalis	lymph node	NR	Europe
C-613	Brucella	abortus	NR	2017	2016	Russia	Russia	Human, Homo sapiens	NR	NR	Eurasia
NCTC3605	Brucella	abortus	NR	1931	2016	Ireland	Ireland: Dublin	Human, Homo sapiens	NR	NR	Europe
CIIMS-NV-4	Brucella	abortus	NR	2016-03-25	2016	India	India: Nagpur	Animal	NR	NR	Asia
57750	Brucella	abortus	NR	2016	2016	Italy	Italy: Salerno	Bubalus bubalis	lymph node	NR	Europe
ML3	Brucella	abortus	NR	2017-06-01	2017	India	India:Meghalaya	Cow, Bos taurus	NR	NR	Asia
ML1	Brucella	abortus	NR	2017-06-01	2017	India	India:Meghalaya	Cow, Bos taurus	NR	NR	Asia
A19	Brucella	abortus	NR	2017-07-21	2017	China	China:Inner Mongolia Hohhot	Cow, Bos taurus	isolated as a virulent strain from a Jersey cow in 1923	NR	Asia
ML4	Brucella	abortus	NR	2017-06-01	2017	India	India:Meghalaya	Cow, Bos taurus	NR	NR	Asia
ML5	Brucella	abortus	NR	2017-06-01	2017	India	India:Meghalaya	Goat, Capra hircus	NR	NR	Asia
ML10	Brucella	abortus	NR	2017-06-01	2017	India	India:Meghalaya	Cow, Bos taurus	NR	NR	Asia
ML7	Brucella	abortus	NR	2017-06-01	2017	India	India:Meghalaya	Cow, Bos taurus	NR	NR	Asia
N1	Brucella	abortus	NR	2018-01-29	2018	Russia	Russia: Samara	Cow, Bos taurus	NR	NR	Eurasia
LMN7	Brucella	abortus	NR	02-Feb-2018	2018	India	India: Punjab	Cow, Bos taurus	NR	NR	Asia
LMN5	Brucella	abortus	NR	02-Feb-2018	2018	India	India: Punjab	Cow, Bos taurus	NR	NR	Asia
1552	Brucella	abortus	NR	1962	1900/1922	Russia	Russia	Human, Homo sapiens	NR	NR	Eurasia
ABT/CB-28/2016/HSR	Brucella	abortus	NR	April-2016	1900/1949	India	India	Crossbred cattle	NR	NR	Asia
84573	Brucella	abortus	NR	2010	1900/1960	Italy	Italy: Caserta	Water buffalo, Bubalus bubalis	isolated from Water Buffalo	NR	Europe
NCTC 10505	Brucella	abortus	NR	NR	NR	NR	NR	NR	NR	NCTC 10505	NR
IVRI/95	Brucella	abortus	NR	1995	NR	India	India: Bijapur, Karnataka	Human, Homo sapiens	NR	NR	Asia
LMN6	Brucella	abortus	NR	02-Feb-2018	NR	India	India: Punjab	Cow, Bos taurus	NR	NR	Asia
A13334	Brucella	abortus	NR	NR	NR	South Korea	Yangpyeong Korea	Cattle, Bos taurus	fetus gastric of dairy cattle	NR	Asia
33295	Brucella	abortus	NR	2008	NR	Italy	Italy: Caserta	Water buffalo, Bubalus bubalis	isolated from Water Buffalo	NR	Europe
clpP	Brucella	abortus	NR	2019-01	NR	China	China:Beijing	NR	NR	NR	Asia
2308 A	Brucella	abortus	NR	NR	NR	NR	NR	NR	NR	NR	NR
LMN8	Brucella	abortus	NR	02-Feb-2018	NR	India	India: Punjab	Cow, Bos taurus	NR	NR	Asia
BEU	Brucella	abortus	NR	NR	NR	NR	NR	NR	NR	NR	NR
NCTC624	Brucella	abortus	NR	1919	NR	United Kingdom	United Kingdom: London	Foetal Calf	NR	NR	Europe
NCTC1478	Brucella	abortus	NR	1900/1922	NR	NR	NR	NR	NR	NR	NR
7863	Brucella	abortus	NR	2010	NR	Italy	Italy: Salerno	Water buffalo, Bubalus bubalis	isolated from Water Buffalo	NR	Europe
89-2646-1238	Brucella	abortus	NR	NR	NR	France	France	Bovine	NR	NR	Europe
63 75	Brucella	abortus	NR	NR	NR	NR	NR	NR	NR	NR	NR
NCTC8038	Brucella	abortus	NR	1900/1949	NR	NR	NR	NR	NR	NR	NR
72871	Brucella	abortus	NR	2016	NR	Italy	Italy: Caserta	Water buffalo, Bubalus bubalis	isolated from Water Buffalo	NR	Europe
21360	Brucella	abortus	NR	2011	NR	Italy	Italy: Salerno	Water buffalo, Bubalus bubalis	isolated from Water Buffalo	NR	Europe
57750	Brucella	abortus	NR	2016	NR	Italy	Italy: Salerno	Water buffalo, Bubalus bubalis	isolated from Water Buffalo	NR	Europe
MC	Brucella	abortus	NR	2011	NR	China	China: Hebei provence, Mancheng city	dairy cow	NR	NR	Asia
NCTC 8038	Brucella	abortus	NR	NR	NR	NR	NR	NR	NR	NCTC 8038	NR
BB14	Brucella	abortus	NR	2010	NR	China	China: HeiLongJaing	calf	NR	NR	Asia
544(UK)	Brucella	abortus	NR	NR	NR	United Kingdom	United Kingdom	Cattle, Bos taurus	Cow	NR	Europe
I-29	Brucella	abortus	NR	1958	NR	Russia	Russia	Cow, Bos taurus	NR	NR	Eurasia
levi gila	Brucella	abortus	NR	NR	NR	Israel	Israel	Caprine	NR	NR	Asia
LEVI237	Brucella	abortus	NR	NR	NR	Israel	Israel	NR	NR	NR	Asia
BER	Brucella	abortus	NR	NR	NR	NR	NR	NR	NR	NR	NR
LMN9	Brucella	abortus	NR	02-Feb-2018	NR	India	India: Punjab	Cow, Bos taurus	NR	NR	Asia
BFY	Brucella	abortus	NR	NR	NR	NR	NR	NR	NR	NR	NR
RB51	Brucella	abortus	NR	2005	NR	USA	USA: Isolate of vaccine strain at NADC lab, Iowa	NR	NR	NR	North America
ZW053	Brucella	abortus	NR	NR	NR	Zimbabwe	Matabeland	Bovine	bovine sample	NR	Africa
NCTC10093	Brucella	abortus	NR	1900/1960	NR	NR	NR	NR	NR	NR	NR
90-12178	Brucella	abortus	NR	NR	NR	France	France	Bovine	NR	NR	Europe
NCTC7471	Brucella	abortus	NR	1900/1948	NR	United Kingdom	United Kingdom	NR	NR	NR	Europe
BDW	Brucella	abortus	NR	NR	NR	NR	NR	NR	NR	NR	NR
Wisconsin	Brucella	abortus	NR	1940	NR	United States	United States	Cow, Bos taurus	NR	NR	North America
149279	Brucella	abortus	NR	2015	NR	Italy	Italy: Salerno	Water buffalo, Bubalus bubalis	isolated from Water Buffalo	NR	Europe
69103	Brucella	abortus	NR	2016	NR	Italy	Italy: Salerno	Water buffalo, Bubalus bubalis	isolated from Water Buffalo	NR	Europe
S99	Brucella	abortus	NR	NR	NR	India	India	Cattle, Bos taurus	NR	NR	Asia
03-2770-11	Brucella	abortus	NR	NR	NR	Brazil	Brazil	Bovine	NR	NR	South America
01-4165	Brucella	abortus	NR	NR	NR	France	France	Bovine	NR	NR	Europe
S19	Brucella	abortus	vaccine strain	1923	1923	NR	NR	NR	NR	NR	NR
RB51-AHVLA	Brucella	abortus	vaccine strain	NR	NR	NR	NR	NR	NR	NR	NR
104M	Brucella	abortus	vaccine strain	NR	NR	China	China	Cattle, Bos sp.	NR	NR	Asia
79/122	Brucella	canis	NR	1979	1979	Japan	Japan	Dog, Canis lupus familiaris	NR	NR	Asia
BCB018	Brucella	canis	NR	1988	1988	China	China	Dog, Canis lupus familiaris	blood	NR	Asia
GB1	Brucella	canis	NR	February-2012	1995	China	China: Beijing	Dog, Canis lupus familiaris	isolated from China	NR	Asia
CNGB 513	Brucella	canis	NR	2001	2001	Chile	Chile: Santiago	Human, Homo sapiens	Blood	NR	South America
UK10/02	Brucella	canis	NR	2002	2002	NR	NR	NR	unknown	NR	NR
NR	Brucella	canis	NR	NR	2004	NR	NR	NR	NR	NR	NR
F7/05A	Brucella	canis	NR	2005	2005	South Africa	South Africa	Dog, Canis lupus familiaris	unknown	NR	Africa
CNGB 1172	Brucella	canis	NR	2006	2006	Colombia	Colombia: Medellin	Human, Homo sapiens	Blood	NR	South America
SCL	Brucella	canis	NR	2008-04-30	2008	Chile	Chile: Santiago	Dog, Canis lupus familiaris	Urine from male boxer	NR	South America
CNGB 1324	Brucella	canis	NR	2008	2008	Argentina	Argentina: Buenos Aires	Human, Homo sapiens	Blood	NR	South America
118	Brucella	canis	NR	2008	2008	China	China	Human, Homo sapiens	blood	NR	Asia
ZJ-1	Brucella	canis	NR	2015-10	2008	China	China: Zhejiang	Human, Homo sapiens	NR	NR	Asia
2009013648	Brucella	canis	NR	Apr-2009	2009	United States	USA: Arizona	Human, Homo sapiens	human host	NR	North America
2009004498	Brucella	canis	NR	2009-01-01	2009	United States	USA: Louisianna	Human, Homo sapiens	NR	NR	North America
SVA10	Brucella	canis	NR	2010	2010	Sweden	Sweden: Uppsala	Dog, Canis lupus familiaris	NR	NR	Europe
2010009751	Brucella	canis	NR	2010-01-01	2010	United States	USA: Massachusetts	Canis lupus familiaris	dog	NR	North America
OH-16-10643-1	Brucella	canis	NR	2016	2016	United States	USA:Ohio	NR	NR	NR	North America
OH-16-13315-2	Brucella	canis	NR	2016	2016	United States	USA:Ohio	NR	NR	NR	North America
OH-16-7099-2	Brucella	canis	NR	2016	2016	United States	USA:Ohio	NR	NR	NR	North America
OH-16-3666-6	Brucella	canis	NR	2016	2016	United States	USA:Ohio	NR	NR	NR	North America
NR	Brucella	canis	NR	1995	2017	Brazil	Brazil	Dog, Canis lupus familiaris	NR	NR	South America
ZJ-2	Brucella	canis	NR	2015-10	2020	China	China: Zhejiang	Dog, Canis lupus familiaris	NR	NR	Asia
NR	Brucella	canis	NR	1998	NR	Brazil	Brazil	Dog, Canis lupus familiaris	NR	NR	South America
NR	Brucella	canis	NR	1996	NR	Spain	Spain	Dog, Canis lupus familiaris	NR	NR	Europe
NR	Brucella	canis	NR	2009	NR	Finland	Finland	Dog, Canis lupus familiaris	NR	NR	Europe
SVA13	Brucella	canis	NR	NR	NR	Sweden	Sweden	Dog, Canis lupus familiaris	dog	NR	Europe
RM6/66	Brucella	canis	NR	NR	NR	NR	NR	NR	NR	NR	NR
Oliveri	Brucella	canis	NR	NR	NR	Colombia	Colombia: Medellin	Dog, Canis lupus familiaris	infected dog	NR	South America
HSK A52141	Brucella	canis	NR	NR	NR	South Korea	Hwaseong Korea	Dog, Canis lupus familiaris	dog blood	NR	Asia
ATCC23365	Brucella	canis	NR	NR	NR	NR	NR	NR	NR	ATCC 23365	NR
96-7258	Brucella	canis	NR	NR	NR	France	France	Dog, Canis lupus familiaris	NR	NR	Europe
04-2330-1	Brucella	canis	NR	NR	NR	Serbia	Serbia	Dog, Canis lupus familiaris	NR	NR	Europe
FDAARGOS_420	Brucella	canis	NR	NR	NR	NR	NR	NR	NR	NR	NR
NR	Brucella	canis	NR	2005	NR	Brazil	Brazil	Dog, Canis lupus familiaris	NR	NR	South America
Mex51	Brucella	canis	NR	NR	NR	Mexico	Mexico	NR	NR	NR	North America
BD1442	Brucella	ceti	NR	2018	1965	Japan	Japan	Bottlenose dolphin, Tursiops truncatus	isolated for the first time in the western Pacific from a bottlenose dolphin	NR	Asia
TE10759-12	Brucella	ceti	NR	2012	2012	Adriatic Sea coasts	Adriatic sea coasts	Striped dolphin, Stenella coeruleoalba	brain tissue	NR	Europe
CRO350	Brucella	ceti	NR	27-June-2015	2015	Croatia	Croatia: port of Porec	Tursiops truncatus	multiple lymph nodes	NR	Europe
TE28753-12	Brucella	ceti	NR	NR	NR	Adriatic Sea	Adriatic Sea	Striped dolphin, Stenella coeruleoalba	brain	NR	Europe
Cudo	Brucella	ceti	NR	NR	NR	NR	NR	Bottlenose dolphin, Tursiops truncatus	bottlenose dolphin (Tursiops truncatus)	NR	NR
M644/93/1	Brucella	ceti	NR	NR	NR	NR	NR	NR	NR	NR	NR
M490/95/1	Brucella	ceti	NR	NR	NR	NR	NR	NR	NR	NR	NR
M13/05/1	Brucella	ceti	NR	NR	NR	NR	NR	NR	NR	NR	NR
B1/94	Brucella	ceti	NR	NR	NR	NR	NR	NR	NR	NCTC 12891	NR
94-74	Brucella	ceti	NR	NR	NR	NR	NR	Delphinus delphis	NR	NR	NR
BO1	Brucella	inopinata	NR	NR	NR	NR	NR	Human, Homo sapiens	breast implant wound fluid of a 71-year old female patient with clinical sympto	NR	NR
BCB028	Brucella	melitensis	1	1956	1956	China	China	Sheep, Ovis aries	blood	NR	Asia
133	Brucella	melitensis	1	1998	1998	China	China	Human, Homo sapiens	blood	NR	Asia
UK31/99	Brucella	melitensis	1	1999	1999	Egypt	Eqypt	Human, Homo sapiens	NR	NR	Africa
02-5863-1	Brucella	melitensis	1	2002	2002	India	India	Sheep, Ovis aries	Milk	NR	Asia
UK22/04	Brucella	melitensis	1	2004	2004	United Kingdom	United Kingdom	Human, Homo sapiens	NR	NR	Europe
UK19/04	Brucella	melitensis	1	2005	2005	Somalia	Somalia	Human, Homo sapiens	NR	NR	Africa
BCB033	Brucella	melitensis	1	2006	2006	China	China	Human, Homo sapiens	blood	NR	Asia
16M13W	Brucella	melitensis	1	2011	2011	NR	NR	Mouse, Mus musculus	BALB/c mice 13 weeks after infection with Brucella melitensis 16M	NR	NR
16M1W	Brucella	melitensis	1	2011	2011	China	China: Beijing	Mouse, Mus musculus	BALB/c mice 1 week after infection with Brucella melitensis 16M	NR	Asia
16M China	Brucella	melitensis	1	2011	2011	China	China	NR	NR	NR	Asia
11-1823-3434	Brucella	melitensis	1	2011	2011	Turkey	Turkey	Homo sapiens	Hemoculture	NR	Eurasia
C-572	Brucella	melitensis	1	2014	2014	Russia	Russia: Stavropol region	Human, Homo sapiens	blood	NR	Eurasia
C-569	Brucella	melitensis	1	2014	2014	Russia	Russia: The Republic of Kalmykia	Human, Homo sapiens	blood	NR	Eurasia
M111	Brucella	melitensis	1	NR	NR	NR	NR	NR	NR	NR	NR
M28-12	Brucella	melitensis	1	NR	NR	China	China	Sheep, Ovis aries	sheep	NR	Asia
M28	Brucella	melitensis	1	NR	NR	NR	NR	Sheep	NR	NR	NR
M5	Brucella	melitensis	1	NR	NR	NR	NR	NR	NR	Vaccine strain	NR
16M	Brucella	melitensis	1	NR	NR	NR	NR	Human, Homo sapiens	infected goat	NR	NR
16M	Brucella	melitensis	1	NR	NR	NR	NR	Human, Homo sapiens	infected goat	NR	NR
F3/02	Brucella	melitensis	2	2002	2002	Norway	Norway	Human, Homo sapiens	NR	NR	Europe
63/9	Brucella	melitensis	2	NR	NR	India	India	NR	Blood and Bone marrow	ATCC 23457	Asia
ATCC 23457	Brucella	melitensis	2	NR	NR	NR	NR	Human, Homo sapiens	human blood and bone marrow samples	ATCC 23457	NR
66/59	Brucella	melitensis	3	1966	1966	India	India	Sheep, Ovis sp.	NR	NR	Asia
128	Brucella	melitensis	3	1986	1986	China	China	Human, Homo sapiens	sera	NR	Asia
00-3099-5733	Brucella	melitensis	3	2000	2000	France	Drome	Sheep	NR	C600	Europe
00-3099-5734	Brucella	melitensis	3	2000	2000	France	Drome	Sheep	NR	C599	Europe
00-2782-5188	Brucella	melitensis	3	2000	2000	France	Drome	Goat	NR	C598	Europe
00-2529-3	Brucella	melitensis	3	2000	2000	France	Drome	Goat	NR	C597	Europe
00-4216-7523	Brucella	melitensis	3	2000	2000	France	Drome	Human	NR	C588	Europe
00-2956-4-RP	Brucella	melitensis	3	2000	2000	France	Drome	Bovine	NR	C586	Europe
01-3016-5171	Brucella	melitensis	3	2000	2000	France	Drome	Bovine	NR	C584	Europe
F8/01-155	Brucella	melitensis	3	2001	2001	Kosovo	Kosovo	Bovine	NR	NR	Europe
NR	Brucella	melitensis	3	2000	2004	France	France	Sheep, Ovis aries	NR	NR	Europe
NI	Brucella	melitensis	3	2007	2007	China	Inner Mongolia, China	Cattle, Bos taurus	infected cattle	NR	Asia
12-3974	Brucella	melitensis	3	2012	2012	France	Haute-Savoie	Bouquetin	NR	NR	Europe
12-3974	Brucella	melitensis	3	2012	2012	France	Haute-Savoie	Bouquetin	NR	NR	Europe
C-573	Brucella	melitensis	3	2014	2014	Russia	Russia: Stavropol region	Human, Homo sapiens	blood	NR	Eurasia
C-571	Brucella	melitensis	3	2014	2014	Russia	Russia: Stavropol region	Human, Homo sapiens	blood	NR	Eurasia
C-570	Brucella	melitensis	3	2014	2014	Russia	Russia: Stavropol region	Human, Homo sapiens	blood	NR	Eurasia
NR	Brucella	melitensis	3	2000	2016	France	France	Human, Homo sapiens	NR	NR	Europe
Bm-804759-2-18	Brucella	melitensis	3	2018	2018	Austria	NR	NR	NR	NR	Europe
Bm-804759-1-18	Brucella	melitensis	3	2018	2018	Austria	NR	NR	NR	NR	Europe
Bm-804008-18-WH	Brucella	melitensis	3	2018	2018	Austria	NR	NR	NR	NR	Europe
Bm-803877-18-WH	Brucella	melitensis	3	2018	2018	Austria	NR	NR	NR	NR	Europe
Ether	Brucella	melitensis	3	NR	NR	NR	NR	NR	NR	ATCC 23458	NR
Bm IND1	Brucella	melitensis	3	NR	NR	NR	NR	Goat, Capra hircus	stomach content of Brucella melitensis infected aborted goat fetus from institu	NR	NR
02-7258	Brucella	melitensis	3	NR	NR	Tunisia	Tunisia	Homo sapiens	Unknown	02-6621/3	Africa
NR	Brucella	melitensis	3	2001	NR	France	France	Cow, Bos taurus	NR	NR	Europe
NR	Brucella	melitensis	3	2000	NR	France	France	Cow, Bos taurus	NR	NR	Europe
NR	Brucella	melitensis	3	2000	NR	France	France	Ovis aries/Capra	NR	NR	Europe
NR	Brucella	melitensis	3	2000	NR	France	France	Sheep, Ovis aries	NR	NR	Europe
NR	Brucella	melitensis	3	2000	NR	France	France	Goat, Capra hircus	NR	NR	Europe
2015.TE.16142.1.2	Brucella	melitensis	NR	2015-04-24	1931	Italy	Italy	Sheep, Ovis aries	NR	NR	Europe
VB700	Brucella	melitensis	NR	2019-06-14	1940	India	India	Human, Homo sapiens	NR	NR	Asia
2011.TE.4479.1.1	Brucella	melitensis	NR	2011	1957	Italy	Italy	Sheep, Ovis aries	NR	NR	Europe
I-349	Brucella	melitensis	NR	1999	1957	Russia	Russia	Human, Homo sapiens	NR	NR	Eurasia
2011.TE.21031.1.1	Brucella	melitensis	NR	2011	1958	Italy	Italy	Goat, Capra hircus	NR	NR	Europe
2013.TE.15016.1.1	Brucella	melitensis	NR	2013	1959	Italy	Italy	Sheep, Ovis aries	NR	NR	Europe
I-136	Brucella	melitensis	NR	1959	1959	Russia	Russia	Human, Homo sapiens	blood	NR	Eurasia
2015.TE.16194.1.1	Brucella	melitensis	NR	2015-05-05	1961	Italy	Italy	Sheep, Ovis aries	NR	NR	Europe
I-160	Brucella	melitensis	NR	1961	1961	Russia	Russia	Sheep, Ovis aries	Abortion	NR	Eurasia
2015.TE.16200.1.1	Brucella	melitensis	NR	2015-06-01	1961	Italy	Italy	Sheep, Ovis aries	NR	NR	Europe
1	Brucella	melitensis	NR	2012	1962	Norway	Norway	Human, Homo sapiens	NR	NR	Europe
B115	Brucella	melitensis	NR	1962	1962	Malta	Malta	Goat, Capra hircus	Rough mutant	NR	Europe
BB9	Brucella	melitensis	NR	1990	1963	China	China: NeiMonggal	Goat, Capra hircus	NR	NR	Asia
64/150	Brucella	melitensis	NR	1964	1964	NR	NR	NR	NR	NR	NR
I-194	Brucella	melitensis	NR	1965	1965	Russia	Russia	Human, Homo sapiens	blood	NR	Eurasia
1	Brucella	melitensis	NR	2012	1970	Norway	Norway	Human, Homo sapiens	NR	NR	Europe
I-216	Brucella	melitensis	NR	1970	1970	Russia	Russia	Human, Homo sapiens	blood	NR	Eurasia
BB3	Brucella	melitensis	NR	1980	1973	China	China: Qinghai	Goat, Capra hircus	NR	NR	Asia
BB15	Brucella	melitensis	NR	2010	1980	China	China	Sheep, Ovis aries	NR	NR	Asia
I-280	Brucella	melitensis	NR	1983	1983	Russia	Russia	Human, Homo sapiens	blood	NR	Eurasia
BB8	Brucella	melitensis	NR	1991	1984	China	China: Shandong	Goat, Capra hircus	NR	NR	Asia
I-308	Brucella	melitensis	NR	1986	1986	Russia	Russia	Human, Homo sapiens	blood	NR	Eurasia
1	Brucella	melitensis	NR	2005	1986	Norway	Norway	Human, Homo sapiens	NR	NR	Europe
2011.TE.11798.1.1	Brucella	melitensis	NR	2011	1990	Italy	Italy	Sheep, Ovis aries	NR	NR	Europe
2015.IS.3088.1.36	Brucella	melitensis	NR	2015-04-29	1993	Italy	Italy	Sheep, Ovis aries	NR	NR	Europe
I-338	Brucella	melitensis	NR	1993	1993	Russia	Russia	Human, Homo sapiens	blood	NR	Eurasia
BB6	Brucella	melitensis	NR	1963	1995	China	China: NeiMonggal	Goat, Capra hircus	NR	NR	Asia
Human/CT/US/1995	Brucella	melitensis	NR	1995	1995	United States	USA: Connecticut	Human, Homo sapiens	NR	NR	North America
I-340	Brucella	melitensis	NR	1995	1995	Russia	Russia	Human, Homo sapiens	blood	NR	Eurasia
1	Brucella	melitensis	NR	2013	1995	Norway	Norway	Human, Homo sapiens	NR	NR	Europe
2011.TE.1994.1.1	Brucella	melitensis	NR	2011	1996	Italy	Italy	Sheep, Ovis aries	NR	NR	Europe
CNGB 290	Brucella	melitensis	NR	1996	1996	Argentina	Argentina: Jujuy	Human, Homo sapiens	Bone marrow	NR	South America
2011.TE.4471.1.1	Brucella	melitensis	NR	2011	1998	Italy	Italy	Sheep, Ovis aries	NR	NR	Europe
2011.TE.13541.1.1	Brucella	melitensis	NR	2011	1999	Italy	Italy	Goat, Capra hircus	NR	NR	Europe
I-349	Brucella	melitensis	NR	1999	1999	Russia	Russia	Human, Homo sapiens	blood	NR	Eurasia
1	Brucella	melitensis	NR	2003	1999	Norway	Norway	Human, Homo sapiens	NR	NR	Europe
RM57	Brucella	melitensis	NR	2018-01	2000	China	China:Beijing	NR	NR	NR	Asia
2011.TE.11814.1.1	Brucella	melitensis	NR	2011	2000	Italy	Italy	Sheep, Ovis aries	NR	NR	Europe
UBA11435	Brucella	melitensis	NR	NR	2000	NR	NR	NR	recovered from metagenomes available from the Sequence Read Archive	NR	NR
I-370	Brucella	melitensis	NR	2010	2000	Russia	Russia	Human, Homo sapiens	NR	NR	Eurasia
2011.TE.4496.1.1	Brucella	melitensis	NR	2011	2000	Italy	Italy	Sheep, Ovis aries	NR	NR	Europe
2011.TE.11821.1.1	Brucella	melitensis	NR	2011	2000	Italy	Italy	Sheep, Ovis aries	NR	NR	Europe
2011.TE.6076.1.1	Brucella	melitensis	NR	2011	2001	Italy	Italy	Cow, Bos taurus	NR	NR	Europe
2011.TE.11782.1.1	Brucella	melitensis	NR	2011	2002	Italy	Italy	Goat, Capra hircus	NR	NR	Europe
1	Brucella	melitensis	NR	2006	2002	Norway	Norway	Human, Homo sapiens	NR	NR	Europe
BB19	Brucella	melitensis	NR	2011	2003	China	China: HaiNan	Human, Homo sapiens	NR	NR	Asia
2015.CB.3742.1.27	Brucella	melitensis	NR	2015-05-21	2003	Italy	Italy	Sheep, Ovis aries	NR	NR	Europe
1	Brucella	melitensis	NR	2006	2003	Norway	Norway	Human, Homo sapiens	NR	NR	Europe
I-340	Brucella	melitensis	NR	1995	2003	Russia	Russia	Human, Homo sapiens	NR	NR	Eurasia
HN20190610	Brucella	melitensis	NR	2019-06-10	2003	China	China:Hainan	Human, Homo sapiens	NR	NR	Asia
BB4	Brucella	melitensis	NR	1957	2004	China	China: NeiMonggal	Human, Homo sapiens	NR	NR	Asia
2011.TE.19513.1.1	Brucella	melitensis	NR	2011	2004	Italy	Italy	Human, Homo sapiens	NR	NR	Europe
BB17	Brucella	melitensis	NR	2010	2005	China	China: XinJiang	Goat, Capra hircus	NR	NR	Asia
2015.TE.21824.1.1	Brucella	melitensis	NR	2015-06-16	2005	Italy	Italy	Sheep, Ovis aries	NR	NR	Europe
UK37/05	Brucella	melitensis	NR	2005	2005	United Kingdom	United Kingdom	Human, Homo sapiens	NR	NR	Europe
UK29/05	Brucella	melitensis	NR	2005	2005	United Kingdom	United Kingdom	Human, Homo sapiens	NR	NR	Europe
F10/05-2	Brucella	melitensis	NR	2005	2005	Portugal	Portugal	NR	NR	NR	Europe
F9/05	Brucella	melitensis	NR	2005	2005	Turkey	Turkey	NR	NR	NR	Eurasia
F6/05-6	Brucella	melitensis	NR	2005	2005	Sudan	Sudan	Cattle	NR	NR	Africa
1	Brucella	melitensis	NR	2010	2005	Norway	Norway	Human, Homo sapiens	NR	NR	Europe
UK24/06	Brucella	melitensis	NR	2006	2006	Nigeria	Nigeria	Human, Homo sapiens	NR	NR	Africa
UK23/06	Brucella	melitensis	NR	2006	2006	Somalia	United Kingdom (Somalia)	Human, Homo sapiens	NR	NR	Africa
UK22/06	Brucella	melitensis	NR	2006	2006	Somalia	Somalia	Human, Homo sapiens	NR	NR	Africa
UK14/06	Brucella	melitensis	NR	2006	2006	Somalia	Somalia	Human, Homo sapiens	NR	NR	Africa
UK3/06	Brucella	melitensis	NR	2006	2006	Cyprus	Cyprus	Human, Homo sapiens	NR	NR	Europe
F15/06-7	Brucella	melitensis	NR	2006	2006	Italy	Italy: Sicily	Human, Homo sapiens	NR	NR	Europe
F10/06-16	Brucella	melitensis	NR	2006	2006	Thailand	Thailand	Human, Homo sapiens	NR	NR	Asia
F2/06-6	Brucella	melitensis	NR	2006	2006	Portugal	Portugal	Sheep, Ovis aries	NR	NR	Europe
F1/06 B10	Brucella	melitensis	NR	2006	2006	Zimbabwe	Zimbabwe	Goat, Capra hircus	NR	NR	Africa
CNGB 1120	Brucella	melitensis	NR	2006	2006	Argentina	Argentina: Buenos Aires	Human, Homo sapiens	Blood	NR	South America
CNGB 1076	Brucella	melitensis	NR	2006	2006	Argentina	Argentina: San Juan	Human, Homo sapiens	Blood	NR	South America
1	Brucella	melitensis	NR	2003	2006	Norway	Norway	Human, Homo sapiens	NR	NR	Europe
1	Brucella	melitensis	NR	2016	2006	Norway	Norway	Human, Homo sapiens	NR	NR	Europe
R3/07-2	Brucella	melitensis	NR	2007	2007	NR	NR	NR	NR	NR	NR
F5/07-239A	Brucella	melitensis	NR	2007	2007	Italy	Sicily	NR	NR	NR	Europe
2008724259	Brucella	melitensis	NR	Aug-2007	2007	United States	USA: California	Human, Homo sapiens	human	NR	North America
2007BM/1	Brucella	melitensis	NR	2007-11-11	2007	India	India:Karnataka	Human, Homo sapiens	blood	NR	Asia
BB7	Brucella	melitensis	NR	1980	2008	China	China: Qinghai	Goat, Capra hircus	NR	NR	Asia
2016.TE.17271.1.1	Brucella	melitensis	NR	2016-07-06	2008	Italy	Italy	Cow, Bos taurus	NR	NR	Europe
2011.TE.1164.1.1	Brucella	melitensis	NR	2011	2008	Italy	Italy	Sheep, Ovis aries	NR	NR	Europe
BG2 (S27)	Brucella	melitensis	NR	2008	2008	Pakistan	Pakistan	Goat, Capra hircus	NR	NR	Asia
CIIMS-BH-2	Brucella	melitensis	NR	24-Feb-2016	2008	India	India: Vijayapura, Karnataka	Human, Homo sapiens	NR	NR	Asia
1	Brucella	melitensis	NR	2002	2008	Norway	Norway	Human, Homo sapiens	NR	NR	Europe
B15	Brucella	melitensis	NR	May-2018	2008	China	China:Hulunbuir	Human, Homo sapiens	NR	NR	Asia
MY1483/09	Brucella	melitensis	NR	2009	2009	Malaysia	Malaysia	Human, Homo sapiens	patient who drank unpasteurized cow's milk	NR	Asia
1	Brucella	melitensis	NR	2014	2009	Norway	Norway	Human, Homo sapiens	NR	NR	Europe
QH61	Brucella	melitensis	NR	11-Apr-2015	2009	China	China:Qinghai	Yak	NR	NR	Asia
CIT43	Brucella	melitensis	NR	2015-03-01	2009	China	China: Kezuo Central Banner of Tongliao City, Tongliao, Inner Mongolia Autonomo	Human, Homo sapiens	NR	NR	Asia
2011.TE.11802.1.1	Brucella	melitensis	NR	2011	2009	Italy	Italy	Goat, Capra hircus	NR	NR	Europe
2011.TE.21687.1.1	Brucella	melitensis	NR	2011	2009	Italy	Italy	Sheep, Ovis aries	NR	NR	Europe
2015.TE.16142.1.1	Brucella	melitensis	NR	2015-04-24	2009	Italy	Italy	Sheep, Ovis aries	NR	NR	Europe
BB2	Brucella	melitensis	NR	1957	2010	China	China: NeiMonggal	Goat, Capra hircus	NR	NR	Asia
2015.IS.3088.1.42	Brucella	melitensis	NR	2015-04-29	2010	Italy	Italy	Sheep, Ovis aries	NR	NR	Europe
Br.m-1252/10-Geo	Brucella	melitensis	NR	2010	2010	Georgia	Georgia: Marneuli	Cattle, Bos taurus	Milk	NR	Eurasia
2010724553	Brucella	melitensis	NR	2010-11-01	2010	Canada	Canada	Human, Homo sapiens	patient from Syria who had chronic Brucellosis for approximately 20 years	NR	North America
I-370	Brucella	melitensis	NR	2010	2010	Russia	Russia	Human, Homo sapiens	blood	NR	Eurasia
1	Brucella	melitensis	NR	2010	2010	Norway	Norway	Human, Homo sapiens	NR	NR	Europe
1	Brucella	melitensis	NR	1999	2010	Norway	Norway	Human, Homo sapiens	NR	NR	Europe
2015.IS.6043.1.8	Brucella	melitensis	NR	2015-07-24	2010	Italy	Italy	Cow, Bos taurus	NR	NR	Europe
2012.TE.24240.1.1	Brucella	melitensis	NR	2012	2010	Italy	Italy	Sheep, Ovis aries	NR	NR	Europe
2015.TE.21825.1.1	Brucella	melitensis	NR	2015-07-07	2010	Italy	Italy	Sheep, Ovis aries	NR	NR	Europe
BB5	Brucella	melitensis	NR	2012	2011	China	China: LiaoNing	Human, Homo sapiens	NR	NR	Asia
BB1	Brucella	melitensis	NR	1973	2011	China	China: Henan	Human, Homo sapiens	NR	NR	Asia
2016.TE.6344.1.1	Brucella	melitensis	NR	2016	2011	Italy	Italy	Human, Homo sapiens	NR	NR	Europe
2015.CB.3742.1.20	Brucella	melitensis	NR	2015-05-21	2011	Italy	Italy	Sheep, Ovis aries	NR	NR	Europe
2015.TE.11849.1.3	Brucella	melitensis	NR	2015-04-28	2011	Italy	Italy	Sheep, Ovis aries	NR	NR	Europe
2011.TE.11842.1.1	Brucella	melitensis	NR	2011	2011	Italy	Italy	Sheep, Ovis aries	NR	NR	Europe
2011.TE.6299.1.1	Brucella	melitensis	NR	2011	2011	Italy	Italy	Human, Homo sapiens	NR	NR	Europe
2011.TE.12841.1.1	Brucella	melitensis	NR	2011	2011	Italy	Italy	Sheep, Ovis aries	NR	NR	Europe
2011.TE.6844.1.1	Brucella	melitensis	NR	2011	2011	Italy	Italy	Sheep, Ovis aries	NR	NR	Europe
2011.TE.11810.1.1	Brucella	melitensis	NR	2011	2011	Italy	Italy	Goat, Capra hircus	NR	NR	Europe
2015.TE.16165.1.2	Brucella	melitensis	NR	2015-04-24	2011	Italy	Italy	Sheep, Ovis aries	NR	NR	Europe
2015.TE.11845.1.1	Brucella	melitensis	NR	2015-04-28	2011	Italy	Italy	NR	NR	NR	Europe
2015.TE.26270.1.1	Brucella	melitensis	NR	2015	2011	Italy	Italy	Human, Homo sapiens	NR	NR	Europe
2011.TE.6837.1.1	Brucella	melitensis	NR	2011	2011	Italy	Italy	Sheep, Ovis aries	NR	NR	Europe
2011.TE.7556.1.1	Brucella	melitensis	NR	2011	2011	Italy	Italy	Sheep, Ovis aries	NR	NR	Europe
1	Brucella	melitensis	NR	2013	2011	Norway	Norway	Human, Homo sapiens	NR	NR	Europe
Br.m-1268/11-Geo	Brucella	melitensis	NR	2011	2011	Georgia	Georgia: Gardabani	Cattle, Bos taurus	Milk	NR	Eurasia
1	Brucella	melitensis	NR	2014	2011	Norway	Norway	Human, Homo sapiens	NR	NR	Europe
1	Brucella	melitensis	NR	2011	2011	Norway	Norway	Human, Homo sapiens	NR	NR	Europe
I-338	Brucella	melitensis	NR	1993	2011	Russia	Russia	Human, Homo sapiens	NR	NR	Eurasia
2013.TE.15005.1.1	Brucella	melitensis	NR	2013	2011	Italy	Italy	Sheep, Ovis aries	NR	NR	Europe
NM2018195	Brucella	melitensis	NR	2018	2011	China	China:Inner Mongoalia Autonoumous Region	Human, Homo sapiens	NR	NR	Asia
KIV-L	Brucella	melitensis	NR	2014	2011	Russia	Russia	Human, Homo sapiens	NR	NR	Eurasia
I-216	Brucella	melitensis	NR	1970	2011	Russia	Russia	Human, Homo sapiens	NR	NR	Eurasia
I-194	Brucella	melitensis	NR	1965	2011	Russia	Russia	Human, Homo sapiens	NR	NR	Eurasia
1	Brucella	melitensis	NR	2016	2011	Norway	Norway	Human, Homo sapiens	NR	NR	Europe
1	Brucella	melitensis	NR	2016	2011	Norway	Norway	Human, Homo sapiens	NR	NR	Europe
CIIMS-NV-1	Brucella	melitensis	NR	2016-03-25	2011	India	India: Nagpur	Animal	NR	NR	Asia
VRI 6530/11	Brucella	melitensis	NR	25-May-2011	2011	Malaysia	Malaysia: Penang, Air Itam	Caprine	milk	NR	Asia
UBA11147	Brucella	melitensis	NR	NR	2011	NR	NR	NR	recovered from metagenomes available from the Sequence Read Archive	NR	NR
VRI 6856/11	Brucella	melitensis	NR	2011-06-01	2011	Malaysia	Malaysia: Penang, Air Itam	Caprine	milk	NR	Asia
UBA8756	Brucella	melitensis	NR	NR	2011	NR	NR	NR	recovered from metagenomes available from the Sequence Read Archive	NR	NR
2011.TE.11828.1.1	Brucella	melitensis	NR	2011	2011	Italy	Italy	Cow, Bos taurus	NR	NR	Europe
2011.TE.6838.1.1	Brucella	melitensis	NR	2011	2011	Italy	Italy	Sheep, Ovis aries	NR	NR	Europe
2016.TE.6008.1.1	Brucella	melitensis	NR	2016	2011	Italy	Italy	Ibex	NR	NR	Europe
2015.IS.5947.1.7	Brucella	melitensis	NR	2015-07-22	2011	Italy	Italy	Cow, Bos taurus	NR	NR	Europe
2016.TE.705.1.1	Brucella	melitensis	NR	2015-12-22	2011	Italy	Italy	Sheep, Ovis aries	NR	NR	Europe
2015.CB.2220.1.19	Brucella	melitensis	NR	2015-03-22	2011	Italy	Italy	Sheep, Ovis aries	NR	NR	Europe
2013.TE.15021.1.1	Brucella	melitensis	NR	2013	2011	Italy	Italy	Sheep, Ovis aries	NR	NR	Europe
2015.TE.16181.1.1	Brucella	melitensis	NR	2015-04-24	2011	Italy	Italy	Goat, Capra hircus	NR	NR	Europe
2011.TE.4474.1.1	Brucella	melitensis	NR	2011	2011	Italy	Italy	Sheep, Ovis aries	NR	NR	Europe
2015.TE.11847.1.1	Brucella	melitensis	NR	2015-04-28	2011	Italy	Italy	NR	NR	NR	Europe
Phil1136/12	Brucella	melitensis	NR	2012	2012	Malaysia	Malaysia	Human, Homo sapiens	Malaysian patient who drank unpasteurized goat's milk	NR	Asia
2011.TE.4500.1.1	Brucella	melitensis	NR	2011	2012	Italy	Italy	Sheep, Ovis aries	NR	NR	Europe
C-555	Brucella	melitensis	NR	2012	2012	Russia	Russia: The Republic of Dagestan	Human, Homo sapiens	blood	NR	Eurasia
C-554	Brucella	melitensis	NR	2012	2012	Russia	Russia: The Republic of Dagestan	Human, Homo sapiens	blood	NR	Eurasia
Br.m-1771/12-Geo	Brucella	melitensis	NR	2012	2012	Georgia	Georgia: Tbilisi	Human, Homo sapiens	Blood	NR	Eurasia
20236	Brucella	melitensis	NR	2012-06-01	2012	China	baotou city, Inner Mongolia Autonomous Region	Human, Homo sapiens	blood	NR	Asia
2011.TE.11844.1.1	Brucella	melitensis	NR	2011	2012	Italy	Italy	Sheep, Ovis aries	NR	NR	Europe
Rev.1 (passage 101)	Brucella	melitensis	NR	1970	2012	United States	United States	NR	NR	NR	North America
1	Brucella	melitensis	NR	2015	2012	Norway	Norway	Human, Homo sapiens	NR	NR	Europe
BL	Brucella	melitensis	NR	2012	2012	China	China: Xinjiang	dairy cow	spleen	NR	Asia
2011.TE.12849.1.1	Brucella	melitensis	NR	2011	2012	Italy	Italy	Sheep, Ovis aries	NR	NR	Europe
2015.TE.11843.1.1	Brucella	melitensis	NR	2015-04-28	2012	Italy	Italy	NR	NR	NR	Europe
2011.TE.1995.1.1	Brucella	melitensis	NR	2011	2013	Italy	Italy	Goat, Capra hircus	NR	NR	Europe
C-558	Brucella	melitensis	NR	2013	2013	Russia	Russia: The Republic of Dagestan	Human, Homo sapiens	blood	NR	Eurasia
ADMAS-G1	Brucella	melitensis	NR	2013	2013	India	India	Goat, Capra hircus	placental fluid of aborted goat	NR	Asia
I-160	Brucella	melitensis	NR	1961	2013	Russia	Russia	Sheep, Ovis aries	NR	NR	Eurasia
NR	Brucella	melitensis	NR	2007-11-11	2013	India	India:Karnataka	Human, Homo sapiens	NR	NR	Asia
CIIMS-NV-5	Brucella	melitensis	NR	2016-03-31	2013	India	India: Bhandara	Goat, Capra hircus	NR	NR	Asia
1	Brucella	melitensis	NR	2016	2013	Norway	Norway	Human, Homo sapiens	NR	NR	Europe
BY38	Brucella	melitensis	NR	2013	2013	China	China: Xinjiang	Sheep	spleen	NR	Asia
2013.TE.13528.1.1	Brucella	melitensis	NR	2013	2013	Italy	Italy	Sheep, Ovis aries	NR	NR	Europe
2011.TE.6057.1.1	Brucella	melitensis	NR	2011	2013	Italy	Italy	Sheep, Ovis aries	NR	NR	Europe
2013.TE.15019.1.1	Brucella	melitensis	NR	2013	2013	Italy	Italy	Sheep, Ovis aries	NR	NR	Europe
2011.TE.11789.1.1	Brucella	melitensis	NR	2011	2013	Italy	Italy	Sheep, Ovis aries	NR	NR	Europe
2014.TE.16510.1.7	Brucella	melitensis	NR	2014-07-09	2014	Italy	Italy	Goat, Capra hircus	NR	NR	Europe
KU/RCF-96	Brucella	melitensis	NR	2014	2014	Kuwait	Kuwait	Human, Homo sapiens	Blood	NR	Asia
KU/RCF-84	Brucella	melitensis	NR	2014	2014	Kuwait	Kuwait	Human, Homo sapiens	Blood	NR	Asia
KU/RCF-64	Brucella	melitensis	NR	2014	2014	Kuwait	Kuwait	Human, Homo sapiens	Blood	NR	Asia
KU/RCF-31	Brucella	melitensis	NR	2014	2014	Kuwait	Kuwait	Human, Homo sapiens	Blood	NR	Asia
KU/RCF-03	Brucella	melitensis	NR	2014	2014	Kuwait	Kuwait	Human, Homo sapiens	Blood	NR	Asia
C-568	Brucella	melitensis	NR	2014	2014	Russia	Russia: The Republic of Kalmykia	Human, Homo sapiens	blood	NR	Eurasia
C-567	Brucella	melitensis	NR	2014	2014	Russia	Russia: The Republic of Dagestan	Human, Homo sapiens	blood	NR	Eurasia
M1981	Brucella	melitensis	NR	2018-01	2014	China	China:Beijing	NR	NR	NR	Asia
BwIM_IRQ_11	Brucella	melitensis	NR	2014	2014	Iraq	Iraq	Human, Homo sapiens	NR	NR	Asia
BwIM_IRQ_32	Brucella	melitensis	NR	2014	2014	Iraq	Iraq	Human, Homo sapiens	NR	NR	Asia
BwIM_SOM_36a	Brucella	melitensis	NR	2014	2014	Somalia	Somalia	Human, Homo sapiens	NR	NR	Africa
BwIM_TUR_03	Brucella	melitensis	NR	2014	2014	Turkey	Turkey	Human, Homo sapiens	NR	NR	Eurasia
BwIM_TUR_15	Brucella	melitensis	NR	2014	2014	Turkey	Turkey	Human, Homo sapiens	NR	NR	Eurasia
BwIM_TUR_17	Brucella	melitensis	NR	2014	2014	Turkey	Turkey	Human, Homo sapiens	NR	NR	Eurasia
BwIM_TUR_19	Brucella	melitensis	NR	2014	2014	Turkey	Turkey	Human, Homo sapiens	NR	NR	Eurasia
BwIM_TUR_40	Brucella	melitensis	NR	2014	2014	Turkey	Turkey	Human, Homo sapiens	NR	NR	Eurasia
BwIM_TUR_59	Brucella	melitensis	NR	2014	2014	Turkey	Turkey	Human, Homo sapiens	NR	NR	Eurasia
KIV-L	Brucella	melitensis	NR	2014	2014	Russia	Russia	Human, Homo sapiens	lumbar cerebrospinal fluid	NR	Eurasia
BwIM_TUR_30	Brucella	melitensis	NR	2014	2014	Turkey	Turkey	Human, Homo sapiens	NR	NR	Eurasia
BwIM_TUR_51	Brucella	melitensis	NR	2014	2014	Turkey	Turkey	Human, Homo sapiens	NR	NR	Eurasia
BwIM_TUR_39	Brucella	melitensis	NR	2014	2014	Turkey	Turkey	Human, Homo sapiens	NR	NR	Eurasia
BwIM_SOM_36b	Brucella	melitensis	NR	2014	2014	Somalia	Somalia	Human, Homo sapiens	NR	NR	Africa
BwIM_TUR_60	Brucella	melitensis	NR	2014	2014	Turkey	Turkey	Human, Homo sapiens	NR	NR	Eurasia
2011.TE.1169.1.1	Brucella	melitensis	NR	2011	2014	Italy	Italy	Goat, Capra hircus	NR	NR	Europe
2011.TE.4484.1.1	Brucella	melitensis	NR	2011	2014	Italy	Italy	Sheep, Ovis aries	NR	NR	Europe
BB10	Brucella	melitensis	NR	2012	2015	China	China: LiaoNing	Human, Homo sapiens	NR	NR	Asia
TN_CUL_1	Brucella	melitensis	NR	2017-11-10	2015	India	India: Tamil Nadu	Ovis aries	NR	NR	Asia
2011.TE.4467.1.1	Brucella	melitensis	NR	2011	2015	Italy	Italy	Sheep, Ovis aries	NR	NR	Europe
2015.IS.2529.1.14	Brucella	melitensis	NR	2015-04-14	2015	Italy	Italy	Goat, Capra hircus	NR	NR	Europe
2011.TE.6839.1.1	Brucella	melitensis	NR	2011	2015	Italy	Italy	Sheep, Ovis aries	NR	NR	Europe
SKN25	Brucella	melitensis	NR	2015-12-21	2015	India	India	Sheep, Ovis aries	placental fluid	NR	Asia
BmWS93	Brucella	melitensis	NR	11-Aug-2015	2015	China	China:Ulanqab	Human, Homo sapiens	NR	NR	Asia
CIT21	Brucella	melitensis	NR	2015-03-01	2015	China	China: Kailu Count of Tongliao City, Inner Mongolia Autonomous Region	Human, Homo sapiens	NR	NR	Asia
BL	Brucella	melitensis	NR	2012	2015	China	China: Xinjiang	dairy cow	NR	NR	Asia
BwIM_ALB_46	Brucella	melitensis	NR	2015	2015	Albania	Albania	Human, Homo sapiens	NR	NR	Europe
BwIM_IRN_28	Brucella	melitensis	NR	2015	2015	Iran	Iran	Human, Homo sapiens	NR	NR	Asia
BwIM_IRN_37	Brucella	melitensis	NR	2015	2015	Iran	Iran	Human, Homo sapiens	NR	NR	Asia
BwIM_ITA_45	Brucella	melitensis	NR	2015	2015	Italy	Italy	Human, Homo sapiens	NR	NR	Europe
BwIM_JOR_13	Brucella	melitensis	NR	2015	2015	Jordan	Jordan	Human, Homo sapiens	NR	NR	Asia
BwIM_SYR_04	Brucella	melitensis	NR	2015	2015	Syria	Syria	Human, Homo sapiens	NR	NR	Asia
BwIM_SYR_05	Brucella	melitensis	NR	2015	2015	Syria	Syria	Human, Homo sapiens	NR	NR	Asia
BwIM_SYR_07	Brucella	melitensis	NR	2015	2015	Syria	Syria	Human, Homo sapiens	NR	NR	Asia
BwIM_SYR_34	Brucella	melitensis	NR	2015	2015	Syria	Syria	Human, Homo sapiens	NR	NR	Asia
BwIM_TKM_56	Brucella	melitensis	NR	2015	2015	Turkmenistan	Turkmenistan	Human, Homo sapiens	NR	NR	Asia
BwIM_SYR_53	Brucella	melitensis	NR	2015	2015	Syria	Syria	Human, Homo sapiens	NR	NR	Asia
BwIM_TUR_27	Brucella	melitensis	NR	2015	2015	Turkey	Turkey	Human, Homo sapiens	NR	NR	Eurasia
BwIM_TUR_38	Brucella	melitensis	NR	2015	2015	Turkey	Turkey	Human, Homo sapiens	NR	NR	Eurasia
QH61 strain abortion	Brucella	melitensis	NR	11-Apr-2015	2015	China	China:Qinghai	Yak	Aborted fetus	NR	Asia
1	Brucella	melitensis	NR	2015	2015	Norway	Norway	Human, Homo sapiens	NR	NR	Europe
VRI 4799/15	Brucella	melitensis	NR	12-May-2015	2015	Malaysia	Malaysia: Johor, Batu Pahat	Caprine	milk	NR	Asia
CIT31	Brucella	melitensis	NR	2015-03-01	2015	China	China: Jarud Banner of Tongliao City, Inner Mongola Autonomous region	Human, Homo sapiens	NR	NR	Asia
QY1	Brucella	melitensis	NR	29-Apr-2015	2015	China	China:Gansu	Sheep	Spleen	NR	Asia
BMM 19/15	Brucella	melitensis	NR	03-Aug-2015	2015	Malaysia	Malaysia:Johor, Muar	Human, Homo sapiens	blood	NR	Asia
BMM 13/15	Brucella	melitensis	NR	26-May-2015	2015	Malaysia	Malaysia:Johor, Batu Pahat	Human, Homo sapiens	blood	NR	Asia
BMM 15/15	Brucella	melitensis	NR	2015-06-11	2015	Malaysia	Malaysia:Johor Bahru	Human, Homo sapiens	blood	NR	Asia
BMM26/15	Brucella	melitensis	NR	2015-10-23	2015	Malaysia	Malaysia:Johor, Batu Pahat	Human, Homo sapiens	Blood	NR	Asia
BwIM_TUR_24	Brucella	melitensis	NR	2015	2015	Turkey	Turkey	Human, Homo sapiens	NR	NR	Eurasia
BwIM_SYR_31	Brucella	melitensis	NR	2015	2015	Syria	Syria	Human, Homo sapiens	NR	NR	Asia
BwIM_SYR_26	Brucella	melitensis	NR	2015	2015	Syria	Syria	Human, Homo sapiens	NR	NR	Asia
BwIM_SYR_14	Brucella	melitensis	NR	2015	2015	Syria	Syria	Human, Homo sapiens	NR	NR	Asia
BwIM_SYR_01	Brucella	melitensis	NR	2015	2015	Syria	Syria	Human, Homo sapiens	NR	NR	Asia
BwIM_SAU_09	Brucella	melitensis	NR	2015	2015	Saudi Arabia	Saudi Arabia	Human, Homo sapiens	NR	NR	Asia
2015.IS.3413.1.7	Brucella	melitensis	NR	2015-04-30	2015	Italy	Italy	Sheep, Ovis aries	NR	NR	Europe
BwIM_IRQ_43	Brucella	melitensis	NR	2015	2015	Iraq	Iraq	Human, Homo sapiens	NR	NR	Asia
2015.TE.16189.1.1	Brucella	melitensis	NR	2015-05-05	2015	Italy	Italy	Sheep, Ovis aries	NR	NR	Europe
2015.IS.3681.1.8	Brucella	melitensis	NR	2015-04-30	2015	Italy	Italy	Sheep, Ovis aries	NR	NR	Europe
2015.IS.5088.1.8	Brucella	melitensis	NR	2015-05-06	2015	Italy	Italy	Sheep, Ovis aries	NR	NR	Europe
2015.IS.2566.1.9	Brucella	melitensis	NR	2015-04-14	2015	Italy	Italy	Sheep, Ovis aries	NR	NR	Europe
BwIM_XXX_54	Brucella	melitensis	NR	2015	2015	NR	NR	Human, Homo sapiens	NR	NR	NR
BwIM_XXX_22	Brucella	melitensis	NR	2015	2015	NR	NR	Human, Homo sapiens	NR	NR	NR
BwIM_XXX_12	Brucella	melitensis	NR	2015	2015	NR	NR	Human, Homo sapiens	NR	NR	NR
VB12455	Brucella	melitensis	NR	28-Apr-2019	2016	India	India	Human, Homo sapiens	NR	NR	Asia
2013.TE.2547.1.1	Brucella	melitensis	NR	2013	2016	Italy	Italy	Human, Homo sapiens	NR	NR	Europe
2012.TE.24226.1.1	Brucella	melitensis	NR	2012	2016	Italy	Italy	Sheep, Ovis aries	NR	NR	Europe
2016.CB.1265.1.7	Brucella	melitensis	NR	2016-02-23	2016	Italy	Italy	Cow, Bos taurus	NR	NR	Europe
B7	Brucella	melitensis	NR	2016-10	2016	China	China:Inner Mongolia	Human, Homo sapiens	NR	NR	Asia
CIIMS-PH-3	Brucella	melitensis	NR	28-Feb-2016	2016	India	India:Chandigarh	Human, Homo sapiens	NR	NR	Asia
2016.TE.6008.1.1	Brucella	melitensis	NR	2016	2016	Italy	Gran Paradision	Ibex	NR	NR	Europe
BwIM_AFG_63	Brucella	melitensis	NR	2016	2016	Afghanistan	Afghanistan	Human, Homo sapiens	NR	NR	Asia
BwIM_ITA_55	Brucella	melitensis	NR	2016	2016	Italy	Italy	Human, Homo sapiens	NR	NR	Europe
BwIM_MAR_25	Brucella	melitensis	NR	2016	2016	Morocco	Morocco	Human, Homo sapiens	NR	NR	Africa
BwIM_SYR_41	Brucella	melitensis	NR	2016	2016	Syria	Syria	Human, Homo sapiens	NR	NR	Asia
BwIM_TUR_02	Brucella	melitensis	NR	2016	2016	Turkey	Turkey	Human, Homo sapiens	NR	NR	Eurasia
1	Brucella	melitensis	NR	1999	2016	Norway	Norway	Human, Homo sapiens	NR	NR	Europe
BwIM_SYR_23	Brucella	melitensis	NR	2016	2016	Syria	Syria	Human, Homo sapiens	NR	NR	Asia
BwIM_SYR_10	Brucella	melitensis	NR	2016	2016	Syria	Syria	Human, Homo sapiens	NR	NR	Asia
BwIM_SYR_08	Brucella	melitensis	NR	2016	2016	Syria	Syria	Human, Homo sapiens	NR	NR	Asia
BwIM_KWT_42	Brucella	melitensis	NR	2016	2016	Kuwait	Kuwait	Human, Homo sapiens	NR	NR	Asia
BwIM_BGR_21	Brucella	melitensis	NR	2016	2016	Bulgaria	Bulgaria	Human, Homo sapiens	NR	NR	Europe
2016.TE.703.1.2	Brucella	melitensis	NR	2015-12-22	2016	Italy	Italy	Sheep, Ovis aries	NR	NR	Europe
2014.TE.16510.1.2	Brucella	melitensis	NR	2014-07-09	2017	Italy	Italy	Goat, Capra hircus	NR	NR	Europe
2013.TE.15029.1.1	Brucella	melitensis	NR	2013	2017	Italy	Italy	Cow, Bos taurus	NR	NR	Europe
KSA_BM_07	Brucella	melitensis	NR	March-2017	2017	Saudi Arabia	Saudi Arabia: Huraymila	Sheep, Ovis aries	isolated from sheep in March 2017 in Huraymila, Saudi Arabia	NR	Asia
2015.IS.3088.1.30	Brucella	melitensis	NR	2015-04-29	2017	Italy	Italy	Sheep, Ovis aries	NR	NR	Europe
2013.TE.15028.1.1	Brucella	melitensis	NR	2013	2017	Italy	Italy	Sheep, Ovis aries	NR	NR	Europe
2016.TE.17270.1.1	Brucella	melitensis	NR	2016-06-16	2018	Italy	Italy	Sheep, Ovis aries	NR	NR	Europe
2011.TE.744.1.1	Brucella	melitensis	NR	2011	2018	Italy	Italy	Cow, Bos taurus	NR	NR	Europe
B29	Brucella	melitensis	NR	2018-06-01	2018	China	China:Hulunbuir	Human, Homo sapiens	NR	NR	Asia
LMN17	Brucella	melitensis	NR	02-Feb-2018	2018	India	India: Punjab	Goat, Capra hircus	NR	NR	Asia
CVI_6	Brucella	melitensis	NR	2018	2018	Croatia	Croatia	NR	NR	NR	Europe
CVI_7	Brucella	melitensis	NR	2018	2018	Croatia	Croatia	NR	NR	NR	Europe
LMN19	Brucella	melitensis	NR	02-Feb-2018	2018	India	India: Punjab	Goat, Capra hircus	NR	NR	Asia
LMN20	Brucella	melitensis	NR	02-Feb-2018	2018	India	India: Punjab	Goat, Capra hircus	NR	NR	Asia
LMN18	Brucella	melitensis	NR	02-Feb-2018	2018	India	India: Punjab	Goat, Capra hircus	NR	NR	Asia
B9	Brucella	melitensis	NR	Feb-2018	2018	China	China:Hulunbuir	Human, Homo sapiens	NR	NR	Asia
2015.TE.16173.1.1	Brucella	melitensis	NR	2015-04-24	2019	Italy	Italy	Goat, Capra hircus	NR	NR	Europe
2011.TE.1171.1.1	Brucella	melitensis	NR	2011	1900/1951	Italy	Italy	Sheep, Ovis aries	NR	NR	Europe
2011.TE.11791.1.1	Brucella	melitensis	NR	2011	1900/1959	Italy	Italy	Sheep, Ovis aries	NR	NR	Europe
2011.TE.11793.1.1	Brucella	melitensis	NR	2011	1900/1959	Italy	Italy	Goat, Capra hircus	NR	NR	Europe
2011.TE.11803.1.1	Brucella	melitensis	NR	2011	1900/1960	Italy	Italy	Goat, Capra hircus	NR	NR	Europe
I-308	Brucella	melitensis	NR	1986	1900/1962	Russia	Russia	Human, Homo sapiens	NR	NR	Eurasia
2011.TE.3922.1.1	Brucella	melitensis	NR	2011	2015-10	Italy	Italy	Goat, Capra hircus	NR	NR	Europe
2015.IS.2547.1.11	Brucella	melitensis	NR	2015-04-14	2019-01	Italy	Italy	Sheep, Ovis aries	NR	NR	Europe
BB18	Brucella	melitensis	NR	2013	NR	China	China: JiaoZhou	Sheep, Ovis aries	NR	NR	Asia
BB20	Brucella	melitensis	NR	2011	NR	China	China: HaiNan	Human, Homo sapiens	NR	NR	Asia
2011.TE.11815.1.1	Brucella	melitensis	NR	2011	NR	Italy	Italy	Sheep, Ovis aries	NR	NR	Europe
2011.TE.6299.1.2	Brucella	melitensis	NR	2011	NR	Italy	Italy	Human, Homo sapiens	NR	NR	Europe
2011.TE.4491.1.1	Brucella	melitensis	NR	2011	NR	Italy	Italy	Sheep, Ovis aries	NR	NR	Europe
2011.TE.4480.1.1	Brucella	melitensis	NR	2011	NR	Italy	Italy	Sheep, Ovis aries	NR	NR	Europe
2011.TE.2299.1.1	Brucella	melitensis	NR	2011	NR	Italy	Italy	Sheep, Ovis aries	NR	NR	Europe
2011.TE.4478.1.1	Brucella	melitensis	NR	2011	NR	Italy	Italy	Sheep, Ovis aries	NR	NR	Europe
2013.TE.15003.1.1	Brucella	melitensis	NR	2013	NR	Italy	Italy	Sheep, Ovis aries	NR	NR	Europe
2017.TE.3072.1.1	Brucella	melitensis	NR	2017	NR	Italy	Italy	Human, Homo sapiens	NR	NR	Europe
M5-90	Brucella	melitensis	NR	NR	NR	NR	NR	NR	NR	NR	NR
M5-10	Brucella	melitensis	NR	NR	NR	China	China	NR	NR	NR	Asia
2011.TE.11805.1.1	Brucella	melitensis	NR	2011	NR	Italy	Italy	Cow, Bos taurus	NR	NR	Europe
2011.TE.11826.1.1	Brucella	melitensis	NR	2011	NR	Italy	Italy	Sheep, Ovis aries	NR	NR	Europe
2011.TE.6840.1.1	Brucella	melitensis	NR	2011	NR	Italy	Italy	Sheep, Ovis aries	NR	NR	Europe
2011.TE.2461.1.1	Brucella	melitensis	NR	2011	NR	Italy	Italy	Goat, Capra hircus	NR	NR	Europe
NCTC8334	Brucella	melitensis	NR	1900/1951	NR	NR	NR	Human, Homo sapiens	NR	NR	NR
NCTC10509	Brucella	melitensis	NR	1961	NR	Italy	Italy	Human, Homo sapiens	NR	NR	Europe
NCTC8223	Brucella	melitensis	NR	1900/1951	NR	NR	NR	NR	NR	NR	NR
NCTC10508	Brucella	melitensis	NR	1963	NR	India	India: Punjab	Human, Homo sapiens	NR	NR	Asia
UBA11434	Brucella	melitensis	NR	NR	NR	NR	NR	NR	recovered from metagenomes available from the Sequence Read Archive	NR	NR
1	Brucella	melitensis	NR	2009	NR	Norway	Norway	Human, Homo sapiens	NR	NR	Europe
BRUC101	Brucella	melitensis	NR	NR	NR	Egypt	Egypt	NR	NR	NR	Africa
BRUC048	Brucella	melitensis	NR	NR	NR	Egypt	Egypt	NR	Blood	NR	Africa
I-136	Brucella	melitensis	NR	1959	NR	Russia	Russia	Human, Homo sapiens	NR	NR	Eurasia
I-280	Brucella	melitensis	NR	1983	NR	Russia	Russia	Human, Homo sapiens	NR	NR	Eurasia
BY38	Brucella	melitensis	NR	2013	NR	China	China: Xinjiang	Sheep, Ovis aries	NR	NR	Asia
548	Brucella	melitensis	NR	NR	NR	Russia	Russia: Saratov region	Sheep, Ovis aries	fetus	NR	Eurasia
43	Brucella	melitensis	NR	NR	NR	China	China: Shihezi Xinjiang	Sheep, Ovis aries	still-born lamb	NR	Asia
UBA8483	Brucella	melitensis	NR	NR	NR	NR	NR	NR	recovered from metagenomes available from the Sequence Read Archive	NR	NR
2011.TE.4488.1.1	Brucella	melitensis	NR	2011	NR	Italy	Italy	Goat, Capra hircus	NR	NR	Europe
2011.TE.12373.1.1	Brucella	melitensis	NR	2011	NR	Italy	Italy	Sheep, Ovis aries	NR	NR	Europe
2011.TE.12372.1.1	Brucella	melitensis	NR	2011	NR	Italy	Italy	Sheep, Ovis aries	NR	NR	Europe
2011.TE.4486.1.1	Brucella	melitensis	NR	2011	NR	Italy	Italy	Sheep, Ovis aries	NR	NR	Europe
2015.IS.2533.1.11	Brucella	melitensis	NR	2015-04-14	NR	Italy	Italy	Sheep, Ovis aries	NR	NR	Europe
2015.TE.11847.1.2	Brucella	melitensis	NR	2015-04-28	NR	Italy	Italy	NR	NR	NR	Europe
Rev.1	Brucella	melitensis	vaccine strain	NR	NR	NR	NR	NR	NR	NR	NR
17-2122-4144	Brucella	microti	NR	2017	2017	France	France	Pelophylax ridibundus	NR	NR	Europe
17-2122-4144	Brucella	microti	NR	2017	2017	France	Drome	Rana ridibunda	Frog	E675	Europe
CCM 4915	Brucella	microti	NR	NR	NR	NR	NR	NR	NR	NR	NR
NCTC10084	Brucella	neotomae	NR	NR	2011	NR	NR	NR	NR	NR	NR
NCTC10070	Brucella	neotomae	NR	1900/1959	2011	USA	USA: Utah	Desert Woodrat	NR	NR	North America
NCTC10071	Brucella	neotomae	NR	1900/1959	2013	USA	USA: Utah	Desert Woodrat	NR	NR	North America
5K33	Brucella	neotomae	NR	NR	NR	NR	NR	NR	NR	ATCC 23459	NR
63/96	Brucella	ovis	NR	1963	1963	Argentina	Argentina	Sheep, Ovis sp.	NR	NR	South America
80/125	Brucella	ovis	NR	1980	1980	New Zealand	New Zealand	Sheep, Ovis sp.	NR	NR	Oceania
81/8	Brucella	ovis	NR	1981	1981	Spain	Spain	Sheep, Ovis sp.	NR	NR	Europe
IntaBari-1993-758	Brucella	ovis	NR	1993	1993	Argentina	Argentina: Rahue, Neuquen Province	Sheep, Ovis sp.	Missing	NR	South America
IntaBari-2001-319-5096	Brucella	ovis	NR	2001	2001	Argentina	Argentina: Comallo, Rio Negro Province	Sheep, Ovis sp.	Missing	NR	South America
IntaBari-2001-319-4082	Brucella	ovis	NR	2001	2001	Argentina	Argentina: Comallo, Rio Negro Province	Sheep, Ovis sp.	Missing	NR	South America
IntaBari-2002-82-58	Brucella	ovis	NR	2002	2002	Argentina	Argentina: Junin de los Andes, Neuquen Province	Sheep, Ovis sp.	Missing	NR	South America
F8/05B	Brucella	ovis	NR	2005	2005	Croatia	Croatia	Sheep, Ovis aries	NR	NR	Europe
IntaBari-2006-46-348	Brucella	ovis	NR	2006	2006	Argentina	Argentina: Bariloche, Rio negro Province	Sheep, Ovis sp.	Missing	NR	South America
IntaBari-2006-46-332	Brucella	ovis	NR	2006	2006	Argentina	Argentina: Bariloche, Rio negro Province	Sheep, Ovis sp.	Missing	NR	South America
IntaBari-2008-114-542	Brucella	ovis	NR	2008	2008	NR	NR	Sheep, Ovis sp.	Missing	NR	NR
IntaBari-2009-88-3	Brucella	ovis	NR	2009	2009	Argentina	Argentina: Valle Huemules, Chubut Province	Sheep, Ovis sp.	Missing	NR	South America
IntaBari-2010-47-268	Brucella	ovis	NR	2010	2010	Argentina	Argentina: Rio Grande, Tierra del Fuego Island	Sheep, Ovis sp.	Missing	NR	South America
IntaBari-2009-88-4	Brucella	ovis	NR	2010	2010	Argentina	Argentina: Valle Huemules, Chubut Province	Sheep, Ovis sp.	Missing	NR	South America
IntaBari-2010-47-871	Brucella	ovis	NR	2011	2011	Argentina	Argentina: Rio Grande, Tierra del Fuego Island	Sheep, Ovis sp.	Missing	NR	South America
ATCC 25840	Brucella	ovis	NR	NR	NR	Australia	Australia	Sheep, Ovis aries	sheep tissue	NR	Oceania
NCTC10512	Brucella	ovis	NR	1959	NR	NR	NR	NR	NR	NR	NR
B07-0026	Brucella	papionis	NR	NR	NR	NR	NR	Baboon	NR	NR	NR
NVSL 07-0026	Brucella	papionis	NR	NR	NR	NR	NR	NR	stillbirth in non-human primates	NR	NR
23a-1	Brucella	pinnipedialis	NR	2002	1900/1937	Svalbard	Svalbard	Cystophora cristata	NR	NR	Europe
M292/94/1	Brucella	pinnipedialis	NR	NR	NR	NR	NR	NR	the common seal	NR	NR
M163/99/10	Brucella	pinnipedialis	NR	NR	NR	NR	NR	NR	NR	NR	NR
B2/94	Brucella	pinnipedialis	NR	NR	NR	NR	NR	NR	the spleen of a common seal (Phoca vitulina)	NCTC 12890	NR
6/566	Brucella	pinnipedialis	NR	NR	NR	NR	NR	NR	NR	NR	NR
94-73	Brucella	pinnipedialis	NR	NR	NR	NR	NR	Phoca vitulina	NR	NR	NR
10RB9214	Brucella	sp.	NR	2009	1959	Germany	Germany: Frankfurt	Pyxicephalus edulis (African bullfrog)	isolated from systemically diseased African bullfrogs (Pyxicephalus edulis)	NR	Europe
63/311	Brucella	sp.	NR	1963	1963	Thailand	Thailand	Human, Homo sapiens	NR	NR	Asia
10RB9213	Brucella	sp.	NR	2009	1983	Germany	Germany: Frankfurt	Pyxicephalus edulis (African bullfrog)	isolated from systemically diseased African bullfrogs (Pyxicephalus edulis)	NR	Europe
56/94	Brucella	sp.	NR	1994	1994	NR	NR	Hooded seal, Cystophora cristata	NR	NR	NR
F96/2	Brucella	sp.	NR	1996	1996	Germany	Germany	Harbour porpoise, Phocoena phocoena	NR	NR	Europe
F23/97	Brucella	sp.	NR	1997	1997	France	France	Dolphin	NR	NR	Europe
UK1/97	Brucella	sp.	NR	1997	1997	NR	NR	Harbour porpoise, Phocoena phocoena	NR	NR	NR
F8/99	Brucella	sp.	NR	1999	1999	United States	USA	Harbor seal, Phoca vitulina	NR	NR	North America
UK40/99	Brucella	sp.	NR	1999	1999	United Kingdom	United Kingdom	Grey seal, Halichoerus grypus	NR	NR	Europe
UK5/01	Brucella	sp.	NR	2001	2001	United Kingdom	United Kingdom	Harbor seal, Phoca vitulina	NR	NR	Europe
2002734562	Brucella	sp.	NR	Dec-2005	2005	United States	USA: Louisianna	NR	soil sample	NR	North America
UK38/05	Brucella	sp.	NR	2005	2005	United Kingdom	United Kingdom	White sided dolphin, Lagenorhynchus obliquidens	NR	NR	Europe
F5/06	Brucella	sp.	NR	2006	2006	Spain	Spain	Dolphin	NR	NR	Europe
09RB8910	Brucella	sp.	NR	NR	2009	Germany	Germany: Frankfurt	Edible bullfrog, Pyxicephalus edulis	NR	NR	Europe
2280	Brucella	sp.	NR	2019	2009	Australia	Australia: Queensland	Human, Homo sapiens	NR	NR	Oceania
09RB8471	Brucella	sp.	NR	NR	2009	Germany	Germany: Frankfurt	Edible bullfrog, Pyxicephalus edulis	isolated from an African bullfrog (Pyxicephalus edulis) in Frankfurt, Germany	NR	Europe
B13-0095	Brucella	sp.	NR	2010-02	2010	United States	USA: Texas	Ornate horned frog, Ceratophrys ornata	Liver	NR	North America
09RB8913	Brucella	sp.	NR	2009	2010	Germany	Germany: Frankfurt	Pyxicephalus edulis (African bullfrog)	isolated from systemically diseased African bullfrogs (Pyxicephalus edulis)	NR	Europe
10RB9212	Brucella	sp.	NR	2009	2012	Germany	Germany: Frankfurt	Pyxicephalus edulis (African bullfrog)	isolated from systemically diseased African bullfrogs (Pyxicephalus edulis)	NR	Europe
CMUL 010	Brucella	sp.	NR	2014-04-20	2014	Lebanon	Lebanon	Human, Homo sapiens	NR	NR	Asia
CMUL 08	Brucella	sp.	NR	20-Apr-2014	2014	Lebanon	Lebanon	Homo sapiens	NR	NR	Asia
CMUL 004	Brucella	sp.	NR	20-Apr-2014	2014	Lebanon	Lebanon	Homo sapiens	NR	NR	Asia
CMUL 036	Brucella	sp.	NR	20-Apr-2014	2014	Lebanon	Lebanon	Homo sapiens	NR	NR	Asia
CMUL 029	Brucella	sp.	NR	20-Apr-2014	2014	Lebanon	Lebanon	Homo sapiens	NR	NR	Asia
CMUL 003	Brucella	sp.	NR	20-Apr-2014	2014	Lebanon	Lebanon	Homo sapiens	NR	NR	Asia
CMUL 027	Brucella	sp.	NR	20-Apr-2014	2014	Lebanon	Lebanon	Homo sapiens	NR	NR	Asia
CMUL 026	Brucella	sp.	NR	20-Apr-2014	2014	Lebanon	Lebanon	Homo sapiens	NR	NR	Asia
CMUL 025	Brucella	sp.	NR	20-Apr-2014	2014	Lebanon	Lebanon	Homo sapiens	NR	NR	Asia
CMUL 024	Brucella	sp.	NR	20-Apr-2014	2014	Lebanon	Lebanon	Homo sapiens	NR	NR	Asia
CMUL 018	Brucella	sp.	NR	2014-04-20	2014	Lebanon	Lebanon	Human, Homo sapiens	NR	NR	Asia
CMUL 034	Brucella	sp.	NR	06-Apr-2014	2014	Lebanon	Lebanon	Human, Homo sapiens	NR	NR	Asia
CMUL 035	Brucella	sp.	NR	06-Apr-2014	2014	Lebanon	Lebanon	Human, Homo sapiens	NR	NR	Asia
CMUL 031	Brucella	sp.	NR	06-Apr-2014	2014	Lebanon	Lebanon	Human, Homo sapiens	NR	NR	Asia
CMUL 030	Brucella	sp.	NR	06-Apr-2014	2014	Lebanon	Lebanon	Human, Homo sapiens	NR	NR	Asia
CMUL 015	Brucella	sp.	NR	20-Apr-2014	2014	Lebanon	Lebanon	Homo sapiens	NR	NR	Asia
CMUL 014	Brucella	sp.	NR	20-Apr-2014	2014	Lebanon	Lebanon	Homo sapiens	NR	NR	Asia
CMUL 013	Brucella	sp.	NR	2014-04-20	2014	Lebanon	Lebanon	Human, Homo sapiens	NR	NR	Asia
141012304	Brucella	sp.	NR	2014-09-16	2014	NR	NR	bluespotted ribbontail ray (Taeniura lymma)	Isolated from the gills of a bluespotted ribbontail ray (Taeniura lymma), capti	NR	NR
BO3	Brucella	sp.	NR	2019-01-01	2019	France	France: Lorient	Human, Homo sapiens	NR	NR	Europe
09RB8918	Brucella	sp.	NR	2009	1900/1951	Germany	Germany: Frankfurt	Pyxicephalus edulis (African bullfrog)	isolated from systemically diseased African bullfrogs (Pyxicephalus edulis)	NR	Europe
NF 2653	Brucella	sp.	NR	NR	NR	Australia	North Queensland Australia	Papua grassland Melomys, Melomys lutillus	wild native rodent (Melomys lutillus, commonly known as the small climbing rat)	NR	Oceania
83/13	Brucella	sp.	NR	NR	NR	NR	NR	NR	NR	NR	NR
F5/99	Brucella	sp.	NR	NR	NR	NR	NR	NR	bottlenose dolphin	NR	NR
BO2	Brucella	sp.	NR	NR	NR	NR	NR	Human, Homo sapiens	lung biopsy of a patient with chronic destructive pneumonia	NR	NR
6810	Brucella	sp.	NR	2020	NR	Australia	Australia	Homo sapiens	NR	NR	Oceania
DSM 103976	Brucella	sp.	NR	NR	NR	NR	NR	NR	NR	NR	NR
BCCN 84-3	Brucella	sp.	NR	1984	NR	Costa Rica	Costa Rica	Dog, Canis lupus familiaris	NR	NR	America
04-5288	Brucella	sp.	NR	NR	NR	NR	NR	NR	Unknown	NR	NR
10RB9210	Brucella	sp.	NR	2009	NR	Germany	Germany: Frankfurt	Pyxicephalus edulis (African bullfrog)	isolated from systemically diseased African bullfrogs (Pyxicephalus edulis)	NR	Europe
S2	Brucella	suis	1	1960	1960	China	China	NR	apoblema of swine	Vaccine strain	Asia
BCB025	Brucella	suis	1	2001	2001	China	China	Pig, Sus scrofa	lymph node	NR	Asia
Bw_180660	Brucella	suis	1	2018-06-01	2018	Germany	Germany: Ortenau District, Southwest Germany	Human, Homo sapiens	NR	NR	Europe
1330	Brucella	suis	1	NR	NR	NR	NR	Pig, Sus scrofa	swine	NR	NR
01-5744	Brucella	suis	1	NR	NR	NR	NR	Porcine	NR	NR	NR
92/63	Brucella	suis	2	1992	1992	Czechoslovakia	Czechslovakia	Hare, Lepus europaeus	NR	NR	Europe
F12/02	Brucella	suis	2	2002	2002	Denmark	Denmark	Hare	NR	NR	Europe
Bs364CITA	Brucella	suis	2	2008	2008	Spain	Spain	NR	wild boar (Sus scrofa)	NR	Europe
Bs143CITA	Brucella	suis	2	2008	2008	Spain	Spain	Pig, Sus scrofa	wild boar (Sus scrofa)	NR	Europe
BCB032	Brucella	suis	2	2008	2008	China	China	Pig, Sus scrofa	lymph node	NR	Asia
Bs396CITA	Brucella	suis	2	2009	2009	Spain	Spain	Pig, Sus scrofa	wild boar (Sus scrofa)	NR	Europe
PT09172	Brucella	suis	2	2009	2009	Portugal	Portugal	NR	wild boar (Sus scrofa)	NR	Europe
PT09143	Brucella	suis	2	2009	2009	Portugal	Portugal	Pig, Sus scrofa	wild boar spleen	NR	Europe
NR	Brucella	suis	2	2009	2011	Switzerland	Switzerland	Sus scrofa	NR	NR	Europe
NR	Brucella	suis	2	2008	2017	Switzerland	Switzerland	Sus scrofa	NR	NR	Europe
NR	Brucella	suis	2	2009	2015-10	Switzerland	Switzerland	Sus scrofa	NR	NR	Europe
ATCC 23445	Brucella	suis	2	NR	NR	NR	NR	NR	NR	ATCC 23445	NR
97-9757	Brucella	suis	2	NR	NR	France	France	Porcine	Unknown	NR	Europe
NR	Brucella	suis	2	2009	NR	Switzerland	Switzerland	Sus scrofa	NR	NR	Europe
06-997-1672	Brucella	suis	2	NR	NR	Germany	Germany	Porcine	Unknown	NR	Europe
06-988-1656	Brucella	suis	2	NR	NR	Spain	Spain	Porcine	Unknown	NR	Europe
06-791-1309	Brucella	suis	2	NR	NR	Portugal	Portugal	Porcine	Unknown	NR	Europe
04-0115	Brucella	suis	2	NR	NR	NR	NR	NR	Unknown	NR	NR
Thompsen	Brucella	suis	2	NR	NR	NR	NR	NR	NR	NR	NR
686	Brucella	suis	3	2005	2005	NR	NR	NR	NR	NCTC 10511	NR
63/252	Brucella	suis	4	1963	1963	United States	United States	Caribou	NR	NR	North America
63/198	Brucella	suis	4	1963	1963	Former Soviet Union	Former Soviet Union	Reindeer	NR	NR	Eurasia
40	Brucella	suis	4	NR	NR	Russia	Soviet Union	Reindeer, Rangifer tarandus	reindeer	NCTC 10385	Eurasia
513UK	Brucella	suis	5	NR	NR	United Kingdom	United Kingdom	NR	NR	NR	Europe
513	Brucella	suis	5	NR	NR	NR	NR	NR	NR	NCTC 11996	NR
CVI_58	Brucella	suis	NR	2003	1919	Croatia	Croatia	horse 2/1 (3)	NR	NR	Europe
63/261	Brucella	suis	NR	1963	1963	Denmark	Denmark	NR	NR	NR	Europe
Human/AR/US/1981	Brucella	suis	NR	1981	1981	United States	USA:Arkansas	Pig, Sus sp.	NR	NR	North America
19	Brucella	suis	NR	1983-10-29	1983	China	China: Shihezi University, Xinjiang	Sheep	sheep (ovine) with epididymitis	NR	Asia
92/29	Brucella	suis	NR	1992	1992	NR	NR	NR	NR	NR	NR
94/11	Brucella	suis	NR	1994	1994	NR	NR	NR	unknown	NR	NR
CNGB 247	Brucella	suis	NR	1996	1996	Argentina	Argentina: Buenos Aires	Human, Homo sapiens	CSF	NR	South America
B99-1007	Brucella	suis	NR	1999	1999	United States	USA: Texas	Cattle, Bos taurus	NR	NR	North America
2004000577	Brucella	suis	NR	2003-10-01	2003	United States	USA: Massachusetts	Human, Homo sapiens	human	NR	North America
F5/03-2	Brucella	suis	NR	2003	2003	NR	NR	NR	NR	NR	NR
CNGB 786	Brucella	suis	NR	2004	2004	Argentina	Argentina: Buenos Aires	Human, Homo sapiens	Bone sample	NR	South America
B06-0059	Brucella	suis	NR	2005	2005	United States	USA: Oklahoma	Cattle, Bos taurus	NR	NR	North America
F7/06-1	Brucella	suis	NR	2006	2006	Germany	Germany	Pig, Sus scrofa	NR	NR	Europe
F4/06-146	Brucella	suis	NR	2006	2006	Spain	Spain	Pig, Sus scrofa domesticus	unknown	NR	Europe
CVI_71	Brucella	suis	NR	2004	2009	Slovenia	Slovenia	NR	NR	NR	Europe
B10-0144	Brucella	suis	NR	2009	2009	United States	USA: Florida	Cattle, Bos taurus	Excreted bodily substance; Milk	NR	North America
B10-1082	Brucella	suis	NR	2010	2010	United States	USA: Texas	Cattle, Bos taurus	NR	NR	North America
CVI_73	Brucella	suis	NR	2004	2011	Slovenia	Slovenia	NR	NR	NR	Europe
CVI_72	Brucella	suis	NR	2004	2011	Slovenia	Slovenia	NR	NR	NR	Europe
CVI_213	Brucella	suis	NR	2017	2011	Slovenia	Slovenia	NR	NR	NR	Europe
CVI_76	Brucella	suis	NR	2004	2011	Croatia	Croatia	swine	NR	NR	Europe
CVI_59	Brucella	suis	NR	2003	2011	Croatia	Croatia	horse 2/1 (4)	NR	NR	Europe
2011017258	Brucella	suis	NR	Apr-2011	2011	United States	USA: Massachusetts	Homo sapiens	recrudescent case	NR	North America
NCTC10316	Brucella	suis	NR	1900/1962	2011	United Kingdom	United Kingdom: Weybridge	NR	NR	NR	Europe
ML9	Brucella	suis	NR	2017-06-01	2011	India	India:Meghalaya	Pig, Sus scrofa	NR	NR	Asia
QH05	Brucella	suis	NR	2013	2011	China	China:Qinghai Province	yak	NR	NR	Asia
B12-0577	Brucella	suis	NR	2012	2012	United States	USA: Texas	Cattle, Bos taurus	NR	NR	North America
CVI_105	Brucella	suis	NR	2009	2013	Croatia	Croatia	swine	NR	NR	Europe
QH05	Brucella	suis	NR	2013	2013	China	China:Qinghai Province	yak	spleen of an aborted yak fetus	NR	Asia
BB11	Brucella	suis	NR	2008	2016	China	China: NeiMonggal	Cow, Bos taurus	NR	NR	Asia
NCTC5061	Brucella	suis	NR	1900/1937	2017	United States	United States	Pig, Sus scrofa	NR	NR	North America
CVI_196	Brucella	suis	NR	2015	1900/1948	Croatia	Croatia	swine	NR	NR	Europe
BSP	Brucella	suis	NR	NR	NR	NR	NR	NR	NR	NR	NR
CVI_50	Brucella	suis	NR	2000	NR	Croatia	Croatia	swine	NR	NR	Europe
60	Brucella	suis	NR	2003	NR	Croatia	Croatia	wild boar	NR	NR	Europe
BB16	Brucella	suis	NR	2012	NR	China	China: GanSu	yak	NR	NR	Asia
NCTC10097	Brucella	suis	NR	1900/1960	NR	NR	NR	NR	NR	NR	NR
ZW046	Brucella	suis	NR	NR	NR	Zimbabwe	Norton	Bovine	NR	NR	Africa
ZW043	Brucella	suis	NR	NR	NR	Zimbabwe	Chiredzi	Cow	NR	NR	Africa
VBI22	Brucella	suis	NR	NR	NR	NR	NR	Cow	Bovine milk	NR	NR
F9/06-1	Brucella	suis	NR	NR	NR	Italy	Italy	Pig, Sus scrofa	NR	NR	Europe
F8/06-3	Brucella	suis	NR	NR	NR	Belgium	Belgium	Pig, Sus scrofa	NR	NR	Europe
F8/06-2	Brucella	suis	NR	NR	NR	Belgium	Belgium	Pig, Sus scrofa	NR	NR	Europe
F8/06-1	Brucella	suis	NR	NR	NR	Belgium	Belgium	Pig, Sus scrofa	NR	NR	Europe
F7/06-5	Brucella	suis	NR	NR	NR	Germany	Germany	Hare, Lepus europaeus	NR	NR	Europe
F7/06-2	Brucella	suis	NR	NR	NR	Germany	Germany	Pig, Sus scrofa	NR	NR	Europe
F5/05-10	Brucella	suis	NR	NR	NR	France	France	Hare, Lepus europaeus	NR	NR	Europe
F5/05-4	Brucella	suis	NR	NR	NR	France	France	Pig, Sus scrofa domesticus	NR	NR	Europe
BSQ	Brucella	suis	NR	NR	NR	NR	NR	NR	NR	NR	NR
F60	Brucella	vulpis	NR	2008	2008	NR	NR	Red fox, Vulpes vulpes	mandibular lymph nodes	NR	NR
F965	Brucella	vulpis	NR	NR	NR	NR	NR	Red fox, Vulpes vulpes	mandibular lymph nodes	NR	NR
