# Supplementary material for: High-Resolution Melting PCR as Rapid Genotyping Tool for Brucella Species
Source: Microorganisms. 2022 Feb 1;10(2):336. doi: 10.3390/microorganisms10020336 (PMC8876322; doi:10.3390/microorganisms10020336)
Supplement: Supplementary file 1 [file microorganisms-10-00336-s001.zip › Supplementary_file_2.xlsx]

## Sheet: Metadata
Strain name	Genus	Species	Biovar
544	Brucella	abortus	1
86/8/59	Brucella	abortus	2
Tulya	Brucella	abortus	3
CNEVA	Brucella	abortus	3
292	Brucella	abortus	4
B3196	Brucella	abortus	5
870	Brucella	abortus	6
C68	Brucella	abortus	9
63-75	Brucella	abortus	NR
S19	Brucella	abortus	NR
S99	Brucella	abortus	NR
Rm6/66	Brucella	canis	NR
94-74	Brucella	ceti	gpe 1
94-75	Brucella	ceti	gpe 2
16M	Brucella	melitensis	1
63/9	Brucella	melitensis	2
Ether	Brucella	melitensis	3
Rev1	Brucella	melitensis	NR
53H38	Brucella	melitensis	NR
115	Brucella	melitensis	NR
CCM4915	Brucella	microti	NR
5K33	Brucella	neotomae	NR
63/290	Brucella	ovis	NR
94-73	Brucella	pinnipedialis	NR
1330	Brucella	suis	1
Thomsen	Brucella	suis	2
683	Brucella	suis	3
40	Brucella	suis	4
513	Brucella	suis	5
